# Supplementary material for: Genome-scale single-cell mechanical phenotyping reveals disease-related genes involved in mitotic rounding
Source: Nat Commun. 2017 Nov 2;8:1266. doi: 10.1038/s41467-017-01147-6 (PMC5668354; doi:10.1038/s41467-017-01147-6)
Supplement: Supplementary file 3 — Supplementary Data 1 [file 41467_2017_1147_MOESM3_ESM.xlsx]

## Sheet: SupplementaryData-1
Supplementary Data 1. Results and summary of the primary screen
											1st round			2nd round			3rd round			4th round			5th round			6th round			7th round			8th round
Number	ENSEMBLE ID	Gene name	Other name	esiRNA ID	Description	Class	Cell division gene	Result of the primary screen	Additional note	Average Relative force (1=F-Luc RNAi)	Relative to F-Luc	P-value	Evaluation	Relative to F-Luc	P-value	Evaluation	Relative to F-Luc	P-value	Evaluation	Relative to F-Luc	P-value	Evaluation	Relative to F-Luc	P-value	Evaluation	Relative to F-Luc	P-value	Evaluation	Relative to F-Luc	P-value	Evaluation	Relative to F-Luc	P-value	Evaluation
1	ENSG00000130402	ACTN4		HU-02773-1	actinin, alpha 4 [Source:HGNC Symbol;Acc:166]	Cortex-related	-	Lower force hit		0.629516	0.371765	0.000107235	LO	0.533788	0.000759815	LO	0.763469	0.00729432	LO	0.668153	0.000834746	LO	0.810403	0.0326927	-
2	ENSG00000011426	ANLN		HU-05044-1	anillin, actin binding protein [Source:HGNC Symbol;Acc:14082]	Cortex-related	Mitotic	-		0.899464	0.933647	0.688345	-				0.86528	0.21056	-
3	ENSG00000107779	BMPR1A		HU-10598-1	bone morphogenetic protein receptor, type IA [Source:HGNC Symbol;Acc:1076]	Cortex-related	Mitotic	-		0.768459	0.499451	0.000691087	LO	1.03747	0.771857	-
4	ENSG00000133030	MPRIP	C17orf84	HU-14118-1	myosin phosphatase Rho interacting protein [Source:HGNC Symbol;Acc:30321]	Cortex-related	-	-		0.75934	0.484392	0.000247604	LO	0.934576	0.562857	-	0.556054	4.75184e-05	LO	0.687072	5.94651e-05	LO	0.985984	0.885842	-	0.907962	0.437961	-
5	ENSG00000099812	MISP	C19orf21	HU-00384-1	mitotic spindle positioning [Source:HGNC Symbol;Acc:27000]	Cortex-related	-	-		0.830156	0.682667	0.0389523	LO	0.977645	0.864638	-
6	ENSG00000137216	TMEM63B		HU-06777-1	transmembrane protein 63B [Source:HGNC Symbol;Acc:17735]	Cortex-related	Mitotic	Lower force hit		0.704015	0.983843	0.917366	-	0.617625	4.25395e-09	LO	0.727748	0.0144207	LO	0.486842	2.6181e-07	LO
7	ENSG00000126878	AIF1L		HU-15491-1	allograft inflammatory factor 1-like [Source:HGNC Symbol;Acc:28904]	Cortex-related	Mitotic	-		0.918058	0.680157	0.0499057	LO	0.937031	0.484968	-	1.13699	0.21717	-
8	ENSG00000116489	CAPZA1		HU-10783-1	capping protein (actin filament) muscle Z-line, alpha 1 [Source:HGNC Symbol;Acc:1488]	Cortex-related	-	-		1.33577	0.537098	0.00333169	LO	1.05017	0.653951	-	2.30328	0.000293719	HI	1.8	0.00314722	HI	0.988318	0.938254	-
9	ENSG00000039068	CDH1		HU-09037-1	cadherin 1, type 1, E-cadherin (epithelial) [Source:HGNC Symbol;Acc:1748]	Cortex-related	Mitotic	-		1.05973	0.916078	0.526683	-	1.49464	0.00182914	HI	0.768473	0.00265803	LO
10	ENSG00000122966	CIT		HU-00638-1	citron (rho-interacting, serine/threonine kinase 21) [Source:HGNC Symbol;Acc:1985]	Cortex-related	Mitotic	-		0.85921	0.346353	0.000194104	LO	1.01491	0.913838	-	0.89612	0.293681	-	0.827461	0.040934	-	1.2112	0.120668	-
11	ENSG00000169714	CNBP		HU-03909-1	CCHC-type zinc finger, nucleic acid binding protein [Source:HGNC Symbol;Acc:13164]	Cortex-related	-	-		0.558914	0.558914	0.00832606	LO
12	ENSG00000082438	COBLL1		HU-05925-1	cordon-bleu WH2 repeat protein-like 1 [Source:HGNC Symbol;Acc:23571]	Cortex-related	-	-		0.817014	0.817014	0.0507901	-
13	ENSG00000110880	CORO1C		HU-05743-1	coronin, actin binding protein, 1C [Source:HGNC Symbol;Acc:2254]	Cortex-related	-	-		1.15725	1.08863	0.583208	-	1.22586	0.107604	-
14	ENSG00000168036	CTNNB1		HU-13942-1	catenin (cadherin-associated protein), beta 1, 88kDa [Source:HGNC Symbol;Acc:2514]	Cortex-related	-	-		0.915768	0.809412	0.244205	-	1.02212	0.755655	-
15	ENSG00000174151	CYB561D1		HU-05526-1	cytochrome b561 family, member D1 [Source:HGNC Symbol;Acc:26804]	Cortex-related	Mitotic	-		0.956098	0.558431	0.0309497	LO	1.23718	0.0525164	-	1.07269	0.412653	-
16	ENSG00000175203	DCTN2		HU-08658-1	dynactin 2 (p50) [Source:HGNC Symbol;Acc:2712]	Cortex-related	-	-		0.868152	0.781176	0.165898	-	0.955128	0.72619	-
17	ENSG00000135720	DYNC1LI2	DNCLI2	HU-12218-1	dynein, cytoplasmic 1, light intermediate chain 2 [Source:HGNC Symbol;Acc:2966]	Cortex-related	Mitotic	-		0.734118	0.734118	0.10551	-
18	ENSG00000131080	EDA2R		HU-09920-1	ectodysplasin A2 receptor [Source:HGNC Symbol;Acc:17756]	Cortex-related	Mitotic	-		0.978824	0.978824	0.905157	-
19	ENSG00000196924	FLNA		HU-15778-1	filamin A, alpha [Source:HGNC Symbol;Acc:3754]	Cortex-related	-	-		1.02077	1.11914	0.480419	-	0.926763	0.447532	-	1.01641	0.893422	-
20	ENSG00000136068	FLNB		HU-09169-1	filamin B, beta [Source:HGNC Symbol;Acc:3755]	Cortex-related	-	-		0.928474	0.928627	0.527689	-	0.92832	0.516789	-
21	ENSG00000132589	flot2		HU-00855-1	flotillin 2 [Source:HGNC Symbol;Acc:3758]	Cortex-related	-	-		0.790588	0.790588	0.209668	-
22	ENSG00000155760	FZD7		HU-12164-1	frizzled family receptor 7 [Source:HGNC Symbol;Acc:4045]	Cortex-related	Mitotic	-		0.837675	0.724706	0.0313991	LO	0.950643	0.722964	-
23	ENSG00000165474	GJB2		HU-02276-1	gap junction protein, beta 2, 26kDa [Source:HGNC Symbol;Acc:4284]	Cortex-related	-	-		0.808988	0.451765	0.000237405	LO	1.16621	0.221592	-
24	ENSG00000183856	IQGAP3		HU-09362-1	IQ motif containing GTPase activating protein 3 [Source:HGNC Symbol;Acc:20669]	Cortex-related	-	-		1.1651	0.96	0.793043	-	1.58469	0.0016569	HI	1.3616	0.0378291	HI	0.860412	0.410536	-	1.05882	0.663498	-
25	ENSG00000150093	ITGB1		HU-06507-1	integrin, beta 1 (fibronectin receptor, beta polypeptide, antigen CD29 includes MDF2, MSK12) [Source:HGNC Symbol;Acc:6153]	Cortex-related	Mitotic	-		1.01961	1.01961	0.89852	-
26	ENSG00000135750	KCNK1		HU-04824-1	potassium channel, subfamily K, member 1 [Source:HGNC Symbol;Acc:6272]	Cortex-related	Mitotic	-		0.817547	0.564706	0.00394697	LO	0.5657	0.000109429	LO	0.81602	0.0695889	-	0.938304	0.49992	-	1.20301	0.425765	-
27	ENSG00000050405	LIMA1		HU-03858-1	LIM domain and actin binding 1 [Source:HGNC Symbol;Acc:24636]	Cortex-related	-	-		0.963979	0.724706	0.0845659	-	1.20325	0.0509778	-
28	ENSG00000073350	LLGL2		HU-04826-1	lethal giant larvae homolog 2 (Drosophila) [Source:HGNC Symbol;Acc:6629]	Cortex-related	-	-		0.941176	0.941176	0.745839	-
29	ENSG00000164109	MAD2L1		HU-07461-1	MAD2 mitotic arrest deficient-like 1 (yeast) [Source:HGNC Symbol;Acc:6763]	Cortex-related	Mitotic	-		0.920577	0.850206	0.085634	-	0.990949	0.956506	-
30	ENSG00000118680	MYL12B	MRLC2	HU-10542-1	myosin, light chain 12B, regulatory [Source:HGNC Symbol;Acc:29827]	Cortex-related	-	Lower force hit	Positive control	0.268339	0.382745	0.000241064	LO	0.348123	1.05818e-08	LO	0.0943089	8.12271e-23	LO	0.284355	1.12829e-11	LO	0.246139	7.42494e-13	LO	0.450237	0.000117844	LO	0.238513	5.12311e-06	LO	0.102293	1.82868e-08	LO
31	ENSG00000147065	MSN		HU-08893-1	moesin [Source:HGNC Symbol;Acc:7373]	Cortex-related	Mitotic	-		0.762353	0.762353	0.1269	-
32	ENSG00000100345	MYH9		HU-08161-1	myosin, heavy chain 9, non-muscle [Source:HGNC Symbol;Acc:7579]	Cortex-related	Mitotic	Lower force hit	Positive control	0.348295	0.370196	1.13057e-05	LO	0.406143	2.4467e-10	LO	0.286179	1.25206e-14	LO	0.370463	5.66183e-09	LO	0.180403	7.49202e-11	LO	0.291781	5.19653e-11	LO	0.532901	1.35199e-05	LO
33	ENSG00000136286	MYO1G		HU-15825-1	myosin IG [Source:HGNC Symbol;Acc:13880]	Cortex-related	-	Lower force hit		0.613808	0.767677	0.0991772	-	0.673077	0.00219574	LO	0.509804	6.36415e-07	LO	0.504673	6.54094e-06	LO
34	ENSG00000090273	NUDC		HU-11487-1	nudC nuclear distribution protein [Source:HGNC Symbol;Acc:8045]	Cortex-related	Mitotic	-		1.11111	1.11111	0.528006	-
35	ENSG00000116288	Park7		HU-11396-1	parkinson protein 7 [Source:HGNC Symbol;Acc:16369]	Cortex-related	-	Lower force hit		0.552408	0.628788	0.0143946	LO	0.638225	0.00476899	LO	0.543701	0.000189778	LO	0.363762	1.03706e-11	LO	0.752214	0.0174836	LO	0.387755	1.4755e-07	LO
36	ENSG00000178685	PARP10		HU-12420-1	poly (ADP-ribose) polymerase family, member 10 [Source:HGNC Symbol;Acc:25895]	Cortex-related	-	-		0.813865	0.722611	0.0233796	LO	0.905119	0.243707	-
37	ENSG00000166908	PIP4K2C		HU-09386-1	phosphatidylinositol-5-phosphate 4-kinase, type II, gamma [Source:HGNC Symbol;Acc:23786]	Cortex-related	Mitotic	-		1.20531	1.13636	0.27822	-	1.27425	0.0663666	-
38	ENSG00000067225	PKM	PKM2	HU-14756-1	pyruvate kinase, muscle [Source:HGNC Symbol;Acc:9021]	Cortex-related	-	-		0.729798	0.729798	0.124647	-
39	ENSG00000114554	PLXNA1		HU-00874-1	plexin A1 [Source:HGNC Symbol;Acc:9099]	Cortex-related	Mitotic	-		1.14301	1.19814	0.0868086	-	1.08788	0.369628	-
40	ENSG00000141934	PPAP2C		HU-08267-1	phosphatidic acid phosphatase type 2C [Source:HGNC Symbol;Acc:9230]	Cortex-related	Mitotic	-		1.07925	1.07925	0.542601	-
41	ENSG00000165501	LRR1	PPIL5	HU-07475-1	leucine rich repeat protein 1 [Source:HGNC Symbol;Acc:19742]	Cortex-related	Mitotic	-		0.94697	0.94697	0.711574	-
42	ENSG00000100462	PRMT5		HU-06592-1	protein arginine methyltransferase 5 [Source:HGNC Symbol;Acc:10894]	Cortex-related	Mitotic	-		1.2702	1.2702	0.126921	-
43	ENSG00000137710	RDX		HU-10482-1	radixin [Source:HGNC Symbol;Acc:9944]	Cortex-related	-	-		1.2601	1.2601	0.0990568	-
44	ENSG00000067560	RHOA		HU-07737-1	ras homolog family member A [Source:HGNC Symbol;Acc:667]	Cortex-related	-	-		0.967118	0.967118	0.857431	-
45	ENSG00000198369	SPRED2		HU-02956-1	sprouty-related, EVH1 domain containing 2 [Source:HGNC Symbol;Acc:17722]	Cortex-related	-	-		0.87129	1.03364	0.856933	-	0.858452	0.331131	-	0.790541	0.0126937	LO	0.802528	0.177761	-
46	ENSG00000138594	TMOD3		HU-02759-1	tropomodulin 3 (ubiquitous) [Source:HGNC Symbol;Acc:11873]	Cortex-related	-	-		0.946184	1.06116	0.631291	-	0.831206	0.309378	-
47	ENSG00000140416	TPM1		HU-08191-1	tropomyosin 1 (alpha) [Source:HGNC Symbol;Acc:12010]	Cortex-related	-	-		1.14004	1.04587	0.826993	-	1.30795	0.00641601	HI	1.06631	0.491522	-
48	ENSG00000143549	TPM3		HU-09713-1	tropomyosin 3 [Source:HGNC Symbol;Acc:12012]	Cortex-related	-	-		0.942347	0.648044	0.00484844	LO	1.18275	0.199158	-	0.996245	0.97093	-
49	ENSG00000167460	TPM4		HU-11617-1	tropomyosin 4 [Source:HGNC Symbol;Acc:12013]	Cortex-related	-	-		0.869618	0.661616	0.0115704	LO	0.814072	0.0945191	-	1.08163	0.32952	-	0.921151	0.418657	-
50	ENSG00000137831	UACA		HU-05753-1	uveal autoantigen with coiled-coil domains and ankyrin repeats [Source:HGNC Symbol;Acc:15947]	Cortex-related	Mitotic	Lower force hit		0.669425	0.454545	4.10954e-05	LO	0.533788	5.2382e-05	LO	0.728411	0.0015775	LO	0.952656	0.675616	-	0.677725	0.0117017	LO
51	ENSG00000034063	UHRF1		HU-04050-1	ubiquitin-like with PHD and ring finger domains 1 [Source:HGNC Symbol;Acc:12556]	Cortex-related	-	-		0.939394	0.939394	0.710884	-
52	ENSG00000164924	YWHAZ		HU-07600-1	tyrosine 3-monooxygenase/tryptophan 5-monooxygenase activation protein, zeta [Source:HGNC Symbol;Acc:12855]	Cortex-related	-	-		1.0303	1.0303	0.84401	-
53	ENSG00000107789	MINPP1		HU-06479-1	multiple inositol-polyphosphate phosphatase 1 [Source:HGNC Symbol;Acc:7102]	Cortex-related	-	-		0.896518	0.899419	0.229832	-	0.893617	0.232589	-
54	ENSG00000169762	TAPT1		HU-09161-1	transmembrane anterior posterior transformation 1 [Source:HGNC Symbol;Acc:26887]	Cortex-related	-	-		0.714646	0.714646	0.00490428	LO
55	ENSG00000125037	EMC3	TMEM111	HU-04033-1	ER membrane protein complex subunit 3 [Source:HGNC Symbol;Acc:23999]	Cortex-related	-	-		0.994949	0.994949	0.973457	-
56	ENSG00000138107	ACTR1A		HU-14457-1	ARP1 actin-related protein 1 homolog A, centractin alpha (yeast) [Source:HGNC Symbol;Acc:167]	Cortex-related	-	-		1.09869	1.25253	0.199454	-	0.944846	0.582302	-
57	ENSG00000179304	FAM156B	TMEM29	HU-11349-1	family with sequence similarity 156, member B [Source:HGNC Symbol;Acc:31962]	Cortex-related	-	-		0.775253	0.775253	0.0705646	-
58	ENSG00000163558	PRKCI		HU-11081-1	protein kinase C, iota [Source:HGNC Symbol;Acc:9404]	Cortex-related	-	-		0.80456	0.573232	0.000797664	LO	0.90802	0.427867	-	0.964434	0.799047	-	0.877454	0.339909	-	0.699659	0.0503409	-
59	ENSG00000166689	PLEKHA7		HU-08523-1	pleckstrin homology domain containing, family A member 7 [Source:HGNC Symbol;Acc:27049]	Cortex-related	-	Lower force hit		0.517851	1.00758	0.945657	-	0.323149	5.17432e-13	LO	0.486676	4.11956e-10	LO	0.254005	6.62152e-17	LO
60	ENSG00000107960	OBFC1		HU-02387-1	oligonucleotide/oligosaccharide-binding fold containing 1 [Source:HGNC Symbol;Acc:26200]	Cortex-related	Mitotic	-		1.02639	1.06818	0.70934	-				0.984607	0.854141	-
61	ENSG00000187522	HSPA14		HU-13396-1	heat shock 70kDa protein 14 [Source:HGNC Symbol;Acc:29526]	Cortex-related	Mitotic	-		0.944444	0.944444	0.645436	-
62	ENSG00000094631	HDAC6		HU-05485-1	histone deacetylase 6 [Source:HGNC Symbol;Acc:14064]	Cortex-related	Mitotic	-		1.14141	1.14141	0.264465	-
63	ENSG00000142227	EMP3		HU-00609-1	epithelial membrane protein 3 [Source:HGNC Symbol;Acc:3335]	Cortex-related	-	-		0.826847	0.725553	0.173063	-	0.847928	0.271686	-	0.767269	0.0197016	LO	0.83559	0.064113	-	0.957895	0.638865	-
64	ENSG00000114346	ECT2		HU-03747-1	epithelial cell transforming sequence 2 oncogene [Source:HGNC Symbol;Acc:3155]	Cortex-related	Mitotic	Lower force hit		0.458917	0.480196	0.000696129	LO	0.437637	1.05818e-06	LO
65	ENSG00000105401	CDC37		HU-10455-1	cell division cycle 37 [Source:HGNC Symbol;Acc:1735]	Cortex-related	-	Lower force hit		0.464352	0.312321	0.00026674	LO	0.45256	0.000459306	LO	0.628176	0.000549794	LO
66	ENSG00000170312	CDK1	CDC2	HU-09935-1	cyclin-dependent kinase 1 [Source:HGNC Symbol;Acc:1722]	Cortex-related	Mitotic	-		0.737515	0.275072	0.000134688	LO	0.798005	0.170742	-	0.638298	4.51144e-05	LO	0.891455	0.275158	-	0.754081	0.0714408	-	1.06818	0.914909	-
67	ENSG00000178999	AURKB		HU-00147-1	aurora kinase B [Source:HGNC Symbol;Acc:11390]	Cortex-related	Mitotic	-		0.97734	0.859599	0.5522	-	1.01969	0.81543	-	1.32858	0.840882	-	0.846796	0.225783	-	0.798331	0.135473	-	1.01104	0.932462	-
68	ENSG00000166851	PLK1		HU-05101-1	polo-like kinase 1 [Source:HGNC Symbol;Acc:9077]	Cortex-related	Mitotic	-		0.951673	0.995745	0.939649	-	1.06346	0.470746	-	0.795816	0.314014	-
69	ENSG00000135404	CD63		HU-03278-1	CD63 molecule [Source:HGNC Symbol;Acc:1692]	Cortex-related	-	-		0.887365	0.60745	0.0218564	LO	0.535574	6.72237e-05	LO	1.64231	0.000284531	HI	0.846058	0.168784	-	0.805427	0.0673527	-
70	ENSG00000116584	ARHGEF2		HU-09294-1	Rho/Rac guanine nucleotide exchange factor (GEF) 2 [Source:HGNC Symbol;Acc:682]	Cortex-related	-	-		0.825215	0.825215	0.276232	-
71	ENSG00000161800	RACGAP1		HU-08130-1	Rac GTPase activating protein 1 [Source:HGNC Symbol;Acc:9804]	Cortex-related	Mitotic	-		0.967251	1.08023	0.685558	-	0.930933	0.557777	-	0.890591	0.130942	-
72	ENSG00000137807	KIF23		HU-06612-1	kinesin family member 23 [Source:HGNC Symbol;Acc:6392]	Cortex-related	Mitotic	-		0.753983	0.753983	0.0314034	LO
73	ENSG00000182541	LIMK2		HU-14739-1	LIM domain kinase 2 [Source:HGNC Symbol;Acc:6614]	Cortex-related	-	-		0.810888	0.810888	0.324902	-
74	ENSG00000134318	ROCK2		HU-03013-1	Rho-associated, coiled-coil containing protein kinase 2 [Source:HGNC Symbol;Acc:10252]	Cortex-related	-	Lower force hit		0.612194	0.510029	0.00495769	LO	0.536689	0.000188657	LO	0.640438	0.00390118	LO	0.761621	0.0658046	-
75	ENSG00000106683	LIMK1		HU-07330-1	LIM domain kinase 1 [Source:HGNC Symbol;Acc:6613]	Cortex-related	Mitotic	-		0.996726	0.751535	0.124649	-	1.24192	0.0785197	-
76	ENSG00000090020	SLC9A1		HU-02555-1	solute carrier family 9, subfamily A (NHE1, cation proton antiporter 1), member 1 [Source:HGNC Symbol;Acc:11071]	Cortex-related	-	-		0.952171	0.952171	0.786857	-
77	ENSG00000067900	ROCK1		HU-03470-1	Rho-associated, coiled-coil containing protein kinase 1 [Source:HGNC Symbol;Acc:10251]	Cortex-related	-	Lower force hit		0.602737	0.329513	0.000280758	LO	0.577304	0.000664917	LO	0.901394	0.384162	-
78	ENSG00000092820	EZR	VIL2	HU-06684-1	ezrin [Source:HGNC Symbol;Acc:12691]	Cortex-related	Mitotic	Lower force hit		0.626662	0.750716	0.124694	-	0.507233	3.35097e-08	LO	0.544335	6.38717e-05	LO	0.704365	0.00853629	LO
79	ENSG00000065613	SLK		HU-12328-1	STE20-like kinase [Source:HGNC Symbol;Acc:11088]	Cortex-related	-	-		0.765422	0.65616	0.0466141	LO	0.814072	0.0423544	-				0.826033	0.0555783	-
80	ENSG00000072110	ACTN1		HU-01600-1	actinin, alpha 1 [Source:HGNC Symbol;Acc:163]	Cortex-related	-	-		0.876447	0.638968	0.0255857	LO	0.815913	0.0811046	-	1.11724	0.530577	-	0.933667	0.549648	-
81	ENSG00000077522	ACTN2		HU-00109-1	actinin, alpha 2 [Source:HGNC Symbol;Acc:164]	Cortex-related	Mitotic	Lower force hit		0.755652	0.636103	0.0229055	LO	0.815188	0.0656178	-	0.766236	0.00159085	LO	0.771026	0.0443421	LO	0.789709	0.137035	-
82	ENSG00000165269	AQP7		HU-11110-1	aquaporin 7 [Source:HGNC Symbol;Acc:640]	Cortex-related	Mitotic	-		0.899109	0.839542	0.331316	-	0.958677	0.641262	-
83	ENSG00000103569	AQP9		HU-00316-1	aquaporin 9 [Source:HGNC Symbol;Acc:643]	Cortex-related	-	-		0.795675	0.851003	0.425485	-	0.740347	0.101241	-
84	ENSG00000075624	ACTB		HU-07335-1	actin, beta [Source:HGNC Symbol;Acc:132]	Cortex-related	-	-		1.11112	1.16046	0.402528	-	1.06177	0.654262	-
85	ENSG00000184009	ACTG1		HU-12110-1	actin, gamma 1 [Source:HGNC Symbol;Acc:144]	Cortex-related	-	-		1.38109	1.38109	0.116648	-
86	ENSG00000143632	ACTA1		HU-11525-1	actin, alpha 1, skeletal muscle [Source:HGNC Symbol;Acc:129]	Cortex-related	-	-		0.878937	1.12178	0.752772	-	0.435154	0.000352922	LO	1.07988	0.472728	-
87	ENSG00000107796	ACTA2		HU-11123-1	actin, alpha 2, smooth muscle, aorta [Source:HGNC Symbol;Acc:130]	Cortex-related	-	-		1.05818	1.29226	0.304858	-	0.824103	0.237645	-
88	ENSG00000159251	ACTC1		HU-04726-1	actin, alpha, cardiac muscle 1 [Source:HGNC Symbol;Acc:143]	Cortex-related	-	-		1.10842	1.26074	0.21246	-	0.956098	0.636917	-
89	ENSG00000163017	ACTG2		HU-08492-1	actin, gamma 2, smooth muscle, enteric [Source:HGNC Symbol;Acc:145]	Cortex-related	-	-		1.06304	1.06304	0.740564	-
90	ENSG00000104067	TJP1		HU-07824-1	tight junction protein 1 [Source:HGNC Symbol;Acc:11827]	Cortex-related	-	-		0.974973	0.576592	0.014095	LO	1.02696	0.767275	-	0.951189	0.650254	-	1.18476	0.237943	-	1.13536	0.171558	-
91	ENSG00000198901	PRC1		HU-10097-1	protein regulator of cytokinesis 1 [Source:HGNC Symbol;Acc:9341]	Cortex-related	Mitotic	-		0.948111	0.931232	0.685154	-	0.964989	0.789632	-
92	ENSG00000075218	GTSE1		HU-06782-1	G-2 and S-phase expressed 1 [Source:HGNC Symbol;Acc:13698]	Cortex-related	-	-		1.013	1.013	0.946886	-
93	ENSG00000156675	RAB11FIP1		HU-06240-1	RAB11 family interacting protein 1 (class I) [Source:HGNC Symbol;Acc:30265]	Cortex-related	-	-		0.93568	0.73639	0.0965975	-	1.01536	0.869613	-	1.05529	0.617882	-
94	ENSG00000101335	MYL9		HU-07374-1	myosin, light chain 9, regulatory [Source:HGNC Symbol;Acc:15754]	Actomyosin-related	-	Lower force hit		0.562204	0.478049	7.39098e-06	LO	0.513826	1.2536e-07	LO	0.694737	0.00375297	LO
95	ENSG00000146950	SHROOM2		HU-03283-1	shroom family member 2 [Source:HGNC Symbol;Acc:630]	Actomyosin-related	-	-		0.966604	0.966604	0.826652	-
96	ENSG00000087274	ADD1		HU-12293-1	adducin 1 (alpha) [Source:HGNC Symbol;Acc:243]	Actomyosin-related	-	Higher force hit		1.30449	1.29756	0.0105741	HI	1.17731	0.0190003	-	1.4386	0.0334129	HI
97	ENSG00000120913	PDLIM2		HU-09475-1	PDZ and LIM domain 2 (mystique) [Source:HGNC Symbol;Acc:13992]	Actomyosin-related	-	-		0.813508	0.813508	0.0727125	-
98	ENSG00000081320	STK17B		HU-02129-1	serine/threonine kinase 17b [Source:HGNC Symbol;Acc:11396]	Actomyosin-related	-	Lower force hit		0.77055	0.881301	0.260052	-	0.704192	0.00393698	LO	0.983403	0.886965	-	0.752	0.0152796	LO	0.531856	1.37273e-09	LO
99	ENSG00000092054	MYH7		HU-12389-1	myosin, heavy chain 7, cardiac muscle, beta [Source:HGNC Symbol;Acc:7577]	Actomyosin-related	-	Higher force hit		1.62291	1.71382	0.00452279	HI	1.45667	0.00617057	HI	1.69825	0.00997152	HI
100	ENSG00000105321	CCDC9		HU-14989-1	coiled-coil domain containing 9 [Source:HGNC Symbol;Acc:24560]	Actomyosin-related	Mitotic	-		0.744251	0.744251	0.0575977	-
101	ENSG00000164877	MICALL2		HU-09697-1	MICAL-like 2 [Source:HGNC Symbol;Acc:29672]	Actomyosin-related	Mitotic	-		1.19024	1.19024	0.325373	-
102	ENSG00000140623	SEPT12		HU-15363-1	septin 12 [Source:HGNC Symbol;Acc:26348]	Actomyosin-related	-	-		1.23763	1.23763	0.115386	-
103	ENSG00000136732	GYPC		HU-12502-1	glycophorin C (Gerbich blood group) [Source:HGNC Symbol;Acc:4704]	Actomyosin-related	Mitotic	-		1.24321	1.24321	0.0977986	-
104	ENSG00000115648	MLPH		HU-07467-1	melanophilin [Source:HGNC Symbol;Acc:29643]	Actomyosin-related	-	-		1.08968	1.08968	0.48407	-
105	ENSG00000163466	ARPC2		HU-07795-1	actin related protein 2/3 complex, subunit 2, 34kDa [Source:HGNC Symbol;Acc:705]	Actomyosin-related	Mitotic	-		1.10894	1.10894	0.252493	-
106	ENSG00000078814	MYH7B		HU-13978-1	myosin, heavy chain 7B, cardiac muscle, beta [Source:HGNC Symbol;Acc:15906]	Actomyosin-related	-	Lower force hit		0.381425	0.331707	2.68165e-09	LO	0.244148	1.67174e-19	LO	0.568421	0.000873225	LO
107	ENSG00000108518	PFN1		HU-10691-1	profilin 1 [Source:HGNC Symbol;Acc:8881]	Actomyosin-related	-	Lower force hit		0.651931	1.07967	0.464286	-	0.703704	0.0028	LO	0.172414	7e-06	LO
108	ENSG00000155130	MARCKS		HU-03597-1	myristoylated alanine-rich protein kinase C substrate [Source:HGNC Symbol;Acc:6759]	Actomyosin-related	-	-		0.946341	0.946341	0.625929	-
109	ENSG00000113108	APBB3		HU-09485-1	amyloid beta (A4) precursor protein-binding, family B, member 3 [Source:HGNC Symbol;Acc:20708]	Actomyosin-related	-	-		1.28449	1.58374	0.0017726	HI	0.985248	0.877302	-
110	ENSG00000136842	TMOD1		HU-06663-1	tropomodulin 1 [Source:HGNC Symbol;Acc:11871]	Actomyosin-related	-	-		1.03583	1.32983	0.0358473	HI	0.741834	0.00135507	LO
111	ENSG00000165495	PKNOX2		HU-04908-1	PBX/knotted 1 homeobox 2 [Source:HGNC Symbol;Acc:16714]	Actomyosin-related	-	-		0.92758	0.92758	0.426425	-
112	ENSG00000111432	FZD10		HU-03252-1	frizzled family receptor 10 [Source:HGNC Symbol;Acc:4039]	Actomyosin-related	-	-		1.10894	1.10894	0.400059	-
113	ENSG00000144567	FAM134A		HU-15382-1	family with sequence similarity 134, member A [Source:HGNC Symbol;Acc:28450]	Actomyosin-related	Mitotic	Lower force hit		0.653992	0.682927	0.00256056	LO	0.544637	7.87774e-07	LO	0.734411	0.0224412	LO
114	ENSG00000132434	LANCL2		HU-02495-1	LanC lantibiotic synthetase component C-like 2 (bacterial) [Source:HGNC Symbol;Acc:6509]	Actomyosin-related	-	-		1.00488	1.00488	0.963392	-
115	ENSG00000115935	WIPF1		HU-15958-1	WAS/WASL interacting protein family, member 1 [Source:HGNC Symbol;Acc:12736]	Actomyosin-related	-	-		0.800732	1.04569	0.760173	-	0.786197	0.0923247	-	0.775794	0.0288251	LO	0.595245	0.0016054	LO
116	ENSG00000130830	MPP1		HU-05623-1	membrane protein, palmitoylated 1, 55kDa [Source:HGNC Symbol;Acc:7219]	Actomyosin-related	-	Lower force hit		0.6656	0.541451	0.000503674	LO	0.588655	7.53552e-05	LO	0.463759	0.000122959	LO	1.06853	0.566581	-
117	ENSG00000196465	MYL6B		HU-04846-1	myosin, light chain 6B, alkali, smooth muscle and non-muscle [Source:HGNC Symbol;Acc:29823]	Actomyosin-related	Mitotic	-		1.15179	1.15179	0.295452	-
118	ENSG00000154556	SORBS2		HU-07039-1	sorbin and SH3 domain containing 2 [Source:HGNC Symbol;Acc:24098]	Actomyosin-related	-	-		0.938607	0.938607	0.626598	-
119	ENSG00000188126	MYO15B	Different ID in the latest annotation	HU-09795-1	Myosin XVB Pseudogene	Actomyosin-related	-	-		1.05852	1.05852	0.60932	-
120	ENSG00000029534	ANK1		HU-09945-1	ankyrin 1, erythrocytic [Source:HGNC Symbol;Acc:492]	Actomyosin-related	-	-		1.02965	1.02965	0.802786	-
121	ENSG00000109062	SLC9A3R1		HU-02529-1	solute carrier family 9, subfamily A (NHE3, cation proton antiporter 3), member 3 regulator 1 [Source:HGNC Symbol;Acc:11075]	Actomyosin-related	-	-		1.10664	1.10664	0.202703	-
122	ENSG00000106631	MYL7		HU-03161-1	myosin, light chain 7, regulatory [Source:HGNC Symbol;Acc:21719]	Actomyosin-related	-	-		1.08073	1.08073	0.488591	-
123	ENSG00000180209	MYLPF		HU-03242-1	myosin light chain, phosphorylatable, fast skeletal muscle [Source:HGNC Symbol;Acc:29824]	Actomyosin-related	-	-		0.88531	0.88531	0.32146	-
124	ENSG00000114854	TNNC1		HU-00903-1	troponin C type 1 (slow) [Source:HGNC Symbol;Acc:11943]	Actomyosin-related	-	-		1.03928	1.03928	0.647618	-
125	ENSG00000177791	MYOZ1		HU-07286-1	myozenin 1 [Source:HGNC Symbol;Acc:13752]	Actomyosin-related	-	-		1.29392	1.29392	0.0553104	-
126	ENSG00000154330	PGM5		HU-10829-1	phosphoglucomutase 5 [Source:HGNC Symbol;Acc:8908]	Actomyosin-related	-	-		0.869272	0.869272	0.258826	-
127	ENSG00000187017	ESPN		HU-14912-1	espin [Source:HGNC Symbol;Acc:13281]	Actomyosin-related	-	Lower force hit		0.440669	0.313856	4.97798e-12	LO	0.578677	7.02343e-14	LO	0.429474	6.61578e-07	LO
128	ENSG00000123405	NFE2		HU-15666-1	nuclear factor, erythroid 2 [Source:HGNC Symbol;Acc:7780]	Actomyosin-related	-	-		0.88531	0.88531	0.447397	-
129	ENSG00000134571	MYBPC3		HU-02397-1	myosin binding protein C, cardiac [Source:HGNC Symbol;Acc:7551]	Actomyosin-related	-	-		0.859649	0.859649	0.145681	-
130	ENSG00000144821	MYH15		HU-02558-1	myosin, heavy chain 15 [Source:HGNC Symbol;Acc:31073]	Actomyosin-related	-	-		0.99437	0.99437	0.965436	-
131	ENSG00000114166	KAT2B		HU-02057-1	K(lysine) acetyltransferase 2B [Source:HGNC Symbol;Acc:8638]	Actomyosin-related	-	-		1.12588	1.12588	0.117868	-
132	ENSG00000133454	MYO18B		HU-15405-1	myosin XVIIIB [Source:HGNC Symbol;Acc:18150]	Actomyosin-related	-	-		0.938659	0.837196	0.0388048	-	1.04012	0.713088	-
133	ENSG00000143126	CELSR2		HU-04146-1	cadherin, EGF LAG seven-pass G-type receptor 2 [Source:HGNC Symbol;Acc:3231]	Actomyosin-related	-	-		0.827073	0.733749	0.00932718	LO	0.920396	0.528504	-
134	ENSG00000164402	SEPT8		HU-08885-1	septin 8 [Source:HGNC Symbol;Acc:16511]	Actomyosin-related	-	Lower force hit		0.72067	0.628699	0.00123408	LO	0.713663	0.00221051	LO	0.819649	0.175327	-
135	ENSG00000173805	HAP1		HU-09431-1	huntingtin-associated protein 1 [Source:HGNC Symbol;Acc:4812]	Actomyosin-related	-	-		0.970993	0.970993	0.828698	-
136	ENSG00000170011	MYRIP		HU-02135-1	myosin VIIA and Rab interacting protein [Source:HGNC Symbol;Acc:19156]	Actomyosin-related	-	Lower force hit		0.738658	0.811209	0.0244728	-	0.678449	0.000113505	LO	0.726316	0.0251639	LO
137	ENSG00000168944	CEP120		HU-06701-1	centrosomal protein 120kDa [Source:HGNC Symbol;Acc:26690]	Actomyosin-related	-	Lower force hit		0.741524	0.687421	0.0124645	LO	0.935362	0.614393	-	0.60179	0.00617466	LO
138	ENSG00000137877	SPTBN5		HU-04237-1	spectrin, beta, non-erythrocytic 5 [Source:HGNC Symbol;Acc:15680]	Actomyosin-related	-	-		1.0263	1.0263	0.76406	-
139	ENSG00000004939	SLC4A1		HU-09264-1	solute carrier family 4 (anion exchanger), member 1 (Diego blood group) [Source:HGNC Symbol;Acc:11027]	Actomyosin-related	-	-		1.00479	1.00479	0.963113	-
140	ENSG00000128283	CDC42EP1		HU-10033-1	CDC42 effector protein (Rho GTPase binding) 1 [Source:HGNC Symbol;Acc:17014]	Actomyosin-related	-	-		1.20076	1.32743	0.0434308	HI	1.50905	0.000439877	HI	0.765789	0.0284045	LO
141	ENSG00000189060	H1F0		HU-13587-1	H1 histone family, member 0 [Source:HGNC Symbol;Acc:4714]	Actomyosin-related	-	-		0.816477	0.816477	0.077744	-
142	ENSG00000130592	LSP1		HU-04561-1	lymphocyte-specific protein 1 [Source:HGNC Symbol;Acc:6707]	Actomyosin-related	-	-		0.829646	0.829646	0.136029	-
143	ENSG00000196338	NLGN3		HU-06386-1	neuroligin 3 [Source:HGNC Symbol;Acc:14289]	Actomyosin-related	-	-		0.820972	0.792773	0.0179107	LO	0.84917	0.0284382	-
144	ENSG00000162456	KNCN		HU-03253-1	kinocilin [Source:HGNC Symbol;Acc:26488]	Actomyosin-related	-	-		1.07239	1.07239	0.46743	-
145	ENSG00000092841	MYL6		HU-12574-1	myosin, light chain 6, alkali, smooth muscle and non-muscle [Source:HGNC Symbol;Acc:7587]	Actomyosin-related	-	-		1.02678	1.02678	0.796716	-
146	ENSG00000166333	ILK		HU-14327-1	integrin-linked kinase [Source:HGNC Symbol;Acc:6040]	Actomyosin-related	-	Lower force hit		0.730302	0.521492	3.54417e-05	LO	1.15237	0.207924	-	0.662383	0.00303012	LO	0.636391	0.00702133	LO	0.678876	0.0221681	LO
147	ENSG00000111319	SCNN1A		HU-15683-1	sodium channel, non-voltage-gated 1 alpha subunit [Source:HGNC Symbol;Acc:10599]	Actomyosin-related	Mitotic	-		0.71784	0.632516	2.18758e-05	LO	0.803164	0.0272728	-
148	ENSG00000132535	DLG4		HU-07173-1	discs, large homolog 4 (Drosophila) [Source:HGNC Symbol;Acc:2903]	Actomyosin-related	-	Lower force hit		0.735913	0.584298	3.49608e-05	LO	0.871342	0.227062	-	0.744372	0.0540767	LO	0.847293	0.205818	-	0.679715	0.00555656	LO	0.688462	0.00906638	LO
149	ENSG00000180096	SEPT1		HU-02464-1	septin 1 [Source:HGNC Symbol;Acc:2879]	Actomyosin-related	Mitotic	Lower force hit		0.601251	0.668984	0.000908239	LO	0.55124	5.79434e-07	LO	0.583528	4.47952e-05	LO
150	ENSG00000148835	TAF5		HU-13337-1	TAF5 RNA polymerase II, TATA box binding protein (TBP)-associated factor, 100kDa [Source:HGNC Symbol;Acc:11539]	Actomyosin-related	-	Lower force hit		0.504599	0.503933	3.23248e-06	LO	0.478905	3.35933e-05	LO	0.530958	0.000472693	LO
151	ENSG00000134909	ARHGAP32	AP000751.4	HU-06633-1	Rho GTPase activating protein 32 [Source:HGNC Symbol;Acc:17399]	Actomyosin-related	-	-		0.821855	0.827341	0.0489174	-	0.81813	0.0497699	-	0.820093	0.1442	-
152	ENSG00000100304	TTLL12		HU-09917-1	tubulin tyrosine ligase-like family, member 12 [Source:HGNC Symbol;Acc:28974]	Actomyosin-related	Mitotic	-		1.0601	1.0601	0.555344	-
153	ENSG00000196091	MYBPC1		HU-08906-1	myosin binding protein C, slow type [Source:HGNC Symbol;Acc:7549]	Actomyosin-related	-	Lower force hit		0.577036	0.689244	0.000245832	LO	0.421536	2.01053e-09	LO	0.620327	0.000380697	LO
154	ENSG00000058453	CROCC		HU-16037-1	ciliary rootlet coiled-coil, rootletin [Source:HGNC Symbol;Acc:21299]	Actomyosin-related	-	-		1.14307	1.14307	0.196734	-
155	ENSG00000115073	ACTR1B		HU-00047-1	ARP1 actin-related protein 1 homolog B, centractin beta (yeast) [Source:HGNC Symbol;Acc:168]	Actomyosin-related	-	-		1.20101	1.20101	0.0842098	-
156	ENSG00000158195	WASF2		HU-10762-1	WAS protein family, member 2 [Source:HGNC Symbol;Acc:12733]	Actomyosin-related	-	-		1.02394	1.02394	0.842955	-
157	ENSG00000042493	CAPG		HU-12932-1	capping protein (actin filament), gelsolin-like [Source:HGNC Symbol;Acc:1474]	Actomyosin-related	Mitotic	-		0.875382	0.780482	0.00263221	LO	0.970282	0.803772	-
158	ENSG00000165458	INPPL1		HU-08105-1	inositol polyphosphate phosphatase-like 1 [Source:HGNC Symbol;Acc:6080]	Actomyosin-related	-	-		1.06283	1.0609	0.498156	-	1.15106	0.205647	-	0.976532	0.85047	-
159	ENSG00000183386	FHL3		HU-15464-1	four and a half LIM domains 3 [Source:HGNC Symbol;Acc:3704]	Actomyosin-related	-	-		1.04734	1.04734	0.63146	-
160	ENSG00000163110	PDLIM5		HU-06778-1	PDZ and LIM domain 5 [Source:HGNC Symbol;Acc:17468]	Actomyosin-related	-	Lower force hit		0.720309	0.602564	0.0005236	LO	0.935362	0.347518	-	0.623002	0.0109129	LO
161	ENSG00000130429	ARPC1B		HU-00789-1	actin related protein 2/3 complex, subunit 1B, 41kDa [Source:HGNC Symbol;Acc:704]	Actomyosin-related	-	-		0.942308	0.942308	0.568276	-
162	ENSG00000105048	TNNT1		HU-10177-1	troponin T type 1 (skeletal, slow) [Source:HGNC Symbol;Acc:11948]	Actomyosin-related	-	-		0.967949	0.967949	0.662833	-
163	ENSG00000112877	CEP72		HU-04108-1	centrosomal protein 72kDa [Source:HGNC Symbol;Acc:25547]	Actomyosin-related	-	Lower force hit		0.828617	0.587912	0.00758752	LO	1.36438	0.0827132	-	0.533557	0.00321308	LO
164	ENSG00000130598	TNNI2		HU-02960-1	troponin I type 2 (skeletal, fast) [Source:HGNC Symbol;Acc:11946]	Actomyosin-related	-	-		0.932692	0.932692	0.53829	-
165	ENSG00000067606	PRKCZ		HU-02681-1	protein kinase C, zeta [Source:HGNC Symbol;Acc:9412]	Actomyosin-related	-	-		0.911623	1.14201	0.103989	-	0.54382	0.000173868	LO	0.845582	0.338453	-	1.11508	0.354038	-
166	ENSG00000128641	MYO1B		HU-06895-1	myosin IB [Source:HGNC Symbol;Acc:7596]	Actomyosin-related	-	-		0.929487	0.929487	0.228862	-
167	ENSG00000115091	ACTR3		HU-10837-1	ARP3 actin-related protein 3 homolog (yeast) [Source:HGNC Symbol;Acc:170]	Actomyosin-related	-	-		1.13018	1.13018	0.270262	-
168	ENSG00000148180	GSN		HU-07147-1	gelsolin [Source:HGNC Symbol;Acc:4620]	Actomyosin-related	-	-		0.919872	0.919872	0.491147	-
169	ENSG00000165699	TSC1		HU-00965-1	tuberous sclerosis 1 [Source:HGNC Symbol;Acc:12362]	Actomyosin-related	-	-		1.17314	0.980769	0.836361	-	1.10763	0.412285	-	1.43102	0.0112864	HI
170	ENSG00000140368	PSTPIP1		HU-16018-1	proline-serine-threonine phosphatase interacting protein 1 [Source:HGNC Symbol;Acc:9580]	Actomyosin-related	-	-		1.04167	1.04167	0.704073	-
171	ENSG00000178363	CALML3		HU-13578-1	calmodulin-like 3 [Source:HGNC Symbol;Acc:1452]	Actomyosin-related	-	-		0.855769	0.855769	0.144263	-
172	ENSG00000103647	CORO2B		HU-15602-1	coronin, actin binding protein, 2B [Source:HGNC Symbol;Acc:2256]	Actomyosin-related	-	Lower force hit		0.67498	0.510989	7.24215e-06	LO	0.793741	0.0349715	LO	0.72021	0.0302225	LO
173	ENSG00000136717	BIN1		HU-06911-1	bridging integrator 1 [Source:HGNC Symbol;Acc:1052]	Actomyosin-related	-	-		1.15064	1.15064	0.205548	-
174	ENSG00000100106	TRIOBP		HU-06408-1	TRIO and F-actin binding protein [Source:HGNC Symbol;Acc:17009]	Actomyosin-related	-	-		0.89645	0.89645	0.241048	-
175	ENSG00000196730	DAPK1		HU-01541-1	death-associated protein kinase 1 [Source:HGNC Symbol;Acc:2674]	Actomyosin-related	-	-		1.08244	1.07418	0.539319	-	1.0907	0.409022	-
176	ENSG00000198898	CAPZA2		HU-10089-1	capping protein (actin filament) muscle Z-line, alpha 2 [Source:HGNC Symbol;Acc:1490]	Actomyosin-related	-	Lower force hit		0.702936	0.535503	2.95979e-06	LO	0.991667	0.92044	-	0.630841	0.000972235	LO	0.653733	0.00905451	LO
177	ENSG00000118162	KPTN		HU-12302-1	kaptin (actin binding protein) [Source:HGNC Symbol;Acc:6404]	Actomyosin-related	-	-		1.03205	1.03205	0.793998	-
178	ENSG00000185252	ZNF74		HU-07885-1	zinc finger protein 74 [Source:HGNC Symbol;Acc:13144]	Actomyosin-related	-	-		1.07692	1.07692	0.379472	-
179	ENSG00000158856	DMTN	EPB49	HU-09739-1	dematin actin binding protein [Source:HGNC Symbol;Acc:3382]	Actomyosin-related	-	-		1.24482	1.24482	0.114016	-
180	ENSG00000102879	CORO1A		HU-14731-1	coronin, actin binding protein, 1A [Source:HGNC Symbol;Acc:2252]	Actomyosin-related	-	-		0.888922	0.503123	3.96721e-05	LO	1.32778	0.0596721	-	0.835864	0.213163	-
181	ENSG00000106089	STX1A		HU-14335-1	syntaxin 1A (brain) [Source:HGNC Symbol;Acc:11433]	Actomyosin-related	-	-		0.922316	0.922316	0.479773	-
182	ENSG00000198087	CD2AP		HU-01582-1	CD2-associated protein [Source:HGNC Symbol;Acc:14258]	Actomyosin-related	-	-		0.741098	0.710865	0.00205625	LO	0.597222	2.01883e-05	LO	0.872664	0.401982	-	0.783641	0.109891	-
183	ENSG00000198336	MYL4		HU-03179-1	myosin, light chain 4, alkali; atrial, embryonic [Source:HGNC Symbol;Acc:7585]	Actomyosin-related	-	-		0.843949	0.843949	0.0839458	-
184	ENSG00000079689	SCGN		HU-09803-1	secretagogin, EF-hand calcium binding protein [Source:HGNC Symbol;Acc:16941]	Actomyosin-related	-	-		0.93159	0.93159	0.594648	-
185	ENSG00000196923	PDLIM7		HU-13490-1	PDZ and LIM domain 7 (enigma) [Source:HGNC Symbol;Acc:22958]	Actomyosin-related	-	-		0.779275	0.711328	0.0226758	LO	0.847222	0.246803	-
186	ENSG00000184640	SEPT9		HU-06244-1	septin 9 [Source:HGNC Symbol;Acc:7323]	Actomyosin-related	-	Lower force hit		0.621528	0.675159	0.000653296	LO	0.481481	1.80019e-06	LO	0.707944	0.0220174	LO
187	ENSG00000185896	LAMP1		HU-02878-1	lysosomal-associated membrane protein 1 [Source:HGNC Symbol;Acc:6499]	Actomyosin-related	-	-		1.31708	1.44526	0.000177401	HI	1.18889	0.240004	-
188	ENSG00000104142	VPS18		HU-01059-1	vacuolar protein sorting 18 homolog (S. cerevisiae) [Source:HGNC Symbol;Acc:15972]	Actomyosin-related	-	-		1.10363	1.10363	0.280665	-
189	ENSG00000162961	DPY30		HU-07579-1	dpy-30 homolog (C. elegans) [Source:HGNC Symbol;Acc:24590]	Actomyosin-related	-	-		0.865048	0.865048	0.259393	-
190	ENSG00000095397	DFNB31		HU-07481-1	deafness, autosomal recessive 31 [Source:HGNC Symbol;Acc:16361]	Actomyosin-related	-	Lower force hit		0.692397	0.727095	0.0345629	LO	0.671895	0.0115908	LO	0.834202	0.0524637	-	0.536396	0.000460373	LO
191	ENSG00000169045	HNRNPH1		HU-11643-1	heterogeneous nuclear ribonucleoprotein H1 (H) [Source:HGNC Symbol;Acc:5041]	Actomyosin-related	Mitotic	-		1.01274	1.01274	0.897946	-
192	ENSG00000101470	TNNC2		HU-03214-1	troponin C type 2 (fast) [Source:HGNC Symbol;Acc:11944]	Actomyosin-related	-	Higher force hit		1.19148	1.27566	0.019877	HI	1.38611	0.00802186	HI	0.912669	0.27874	-
193	ENSG00000168385	SEPT2		HU-11591-1	septin 2 [Source:HGNC Symbol;Acc:7729]	Actomyosin-related	-	-		1.11647	1.34128	0.0139384	HI	0.891667	0.164889	-
194	ENSG00000142347	MYO1F		HU-07958-1	myosin IF [Source:HGNC Symbol;Acc:7600]	Actomyosin-related	-	Lower force hit		0.460725	0.509886	1.42822e-09	LO	0.475	5.89847e-10	LO	0.397289	5.88509e-11	LO
195	ENSG00000133055	MYBPH		HU-13708-1	myosin binding protein H [Source:HGNC Symbol;Acc:7552]	Actomyosin-related	-	-		0.986405	1.20614	0.0453489	HI	0.766667	0.0141688	LO
196	ENSG00000106299	WASL		HU-03872-1	Wiskott-Aldrich syndrome-like [Source:HGNC Symbol;Acc:12735]	Actomyosin-related	-	-		0.858731	0.694635	6.2744e-05	LO	0.922222	0.313606	-	0.959337	0.790612	-
197	ENSG00000109063	MYH3		HU-02260-1	myosin, heavy chain 3, skeletal muscle, embryonic [Source:HGNC Symbol;Acc:7573]	Actomyosin-related	-	Lower force hit		0.642946	0.759554	0.046375	LO	0.488889	2.51135e-08	LO	0.680396	0.00131857	LO
198	ENSG00000182628	SKA2	FAM33A	HU-02521-1	spindle and kinetochore associated complex subunit 2 [Source:HGNC Symbol;Acc:28006]	Actomyosin-related	Mitotic	-		1.31261	1.45419	0.000449627	HI	1.17104	0.154264	-
199	ENSG00000126016	AMOT		HU-12977-1	angiomotin [Source:HGNC Symbol;Acc:17810]	Actomyosin-related	-	Lower force hit		0.281577	0.18502	4.9211e-20	LO	0.443861	1.47883e-05	LO	0.21585	4.22847e-17	LO
200	ENSG00000101311	FERMT1	C20orf42	HU-06474-1	fermitin family member 1 [Source:HGNC Symbol;Acc:15889]	Actomyosin-related	-	-		0.824747	0.723995	0.00230822	LO	0.925498	0.491226	-
201	ENSG00000186031	FMN1	Different ID in the latest annotation	HU-08953-1	formin 1 [Source:HGNC Symbol;Acc:3768]	Actomyosin-related	-	-		0.845603	1.11357	0.458916	-	1.14815	0.1202	-	0.62069	0.1236	-	0.5	0.0008	LO
202	ENSG00000149781	FERMT3		HU-07608-1	fermitin family member 3 [Source:HGNC Symbol;Acc:23151]	Actomyosin-related	-	Lower force hit		0.671458	0.521913	1.56471e-07	LO	1.02466	0.79123	-	0.588895	0.000147901	LO	0.550365	0.000969161	LO
203	ENSG00000112782	CLIC5		HU-09514-1	chloride intracellular channel 5 [Source:HGNC Symbol;Acc:13517]	Actomyosin-related	-	Lower force hit		0.787683	1.01359	0.895677	-	0.611078	0.000488818	LO	0.728659	0.00521664	LO	0.797401	0.00520107	LO
204	ENSG00000145555	MYO10		HU-03780-1	myosin X [Source:HGNC Symbol;Acc:7593]	Actomyosin-related	-	-		1.05152	1.05152	0.604227	-
205	ENSG00000047648	ARHGAP6		HU-08726-1	Rho GTPase activating protein 6 [Source:HGNC Symbol;Acc:676]	Actomyosin-related	-	-		1.25493	1.25493	0.0790133	-
206	ENSG00000107957	SH3PXD2A		HU-13349-1	SH3 and PX domains 2A [Source:HGNC Symbol;Acc:23664]	Actomyosin-related	Mitotic	-		0.837766	0.837766	0.175597	-
207	ENSG00000007237	GAS7		HU-15854-1	growth arrest-specific 7 [Source:HGNC Symbol;Acc:4169]	Actomyosin-related	-	-		0.961879	0.961879	0.752846	-
208	ENSG00000143575	HAX1		HU-10577-1	HCLS1 associated protein X-1 [Source:HGNC Symbol;Acc:16915]	Actomyosin-related	Mitotic	-		1.05496	1.05496	0.590393	-
209	ENSG00000166866	MYO1A		HU-01862-1	myosin IA [Source:HGNC Symbol;Acc:7595]	Actomyosin-related	-	-		0.881723	0.881723	0.237591	-
210	ENSG00000015285	WAS		HU-14511-1	Wiskott-Aldrich syndrome [Source:HGNC Symbol;Acc:12731]	Actomyosin-related	-	Lower force hit		0.284248	0.343699	1.7666e-09	LO	0.328174	1.80182e-09	LO	0.18087	3.08058e-19	LO
211	ENSG00000071909	MYO3B		HU-06648-1	myosin IIIB [Source:HGNC Symbol;Acc:15576]	Actomyosin-related	-	Lower force hit		0.603766	0.334617	2.93721e-09	LO	0.835782	0.135234	-	0.523201	5.44736e-06	LO	0.453826	3.24154e-05	LO	0.871403	0.331653	-
212	ENSG00000168386	FILIP1L		HU-08341-1	filamin A interacting protein 1-like [Source:HGNC Symbol;Acc:24589]	Actomyosin-related	-	-		0.913109	0.913109	0.37914	-
213	ENSG00000129991	TNNI3		HU-02213-1	troponin I type 3 (cardiac) [Source:HGNC Symbol;Acc:11947]	Actomyosin-related	-	-		1.1055	1.1055	0.407121	-
214	ENSG00000131236	CAP1		HU-10576-1	CAP, adenylate cyclase-associated protein 1 (yeast) [Source:HGNC Symbol;Acc:20040]	Actomyosin-related	-	-		0.946192	0.946192	0.629807	-
215	ENSG00000198467	TPM2		HU-14620-1	tropomyosin 2 (beta) [Source:HGNC Symbol;Acc:12011]	Actomyosin-related	-	-		0.913109	0.913109	0.39074	-
216	ENSG00000119729	RHOQ		HU-10965-1	ras homolog family member Q [Source:HGNC Symbol;Acc:17736]	Actomyosin-related	-	-		0.992509	0.992509	0.93791	-
217	ENSG00000160808	MYL3		HU-00329-1	myosin, light chain 3, alkali; ventricular, skeletal, slow [Source:HGNC Symbol;Acc:7584]	Actomyosin-related	-	-		0.840151	0.780774	0.00125867	LO	0.899528	0.383058	-
218	ENSG00000169504	CLIC4		HU-10470-1	chloride intracellular channel 4 [Source:HGNC Symbol;Acc:13518]	Actomyosin-related	-	-		0.858316	0.708499	0.0299204	LO	1.00813	0.931632	-
219	ENSG00000162704	ARPC5		HU-09380-1	actin related protein 2/3 complex, subunit 5, 16kDa [Source:HGNC Symbol;Acc:708]	Actomyosin-related	-	-		1.01236	1.01236	0.901419	-
220	ENSG00000111229	ARPC3		HU-10712-1	actin related protein 2/3 complex, subunit 3, 21kDa [Source:HGNC Symbol;Acc:706]	Actomyosin-related	-	-		1.27343	1.3829	0.00954349	HI	1.16396	0.235487	-
221	ENSG00000184702	SEPT5		HU-07237-1	septin 5 [Source:HGNC Symbol;Acc:9164]	Actomyosin-related	-	Higher force hit		1.33782	1.5417	3.92378e-05	HI	1.32214	0.0111071	HI	1.14964	0.175877	-
222	ENSG00000090316	MAEA		HU-06596-1	macrophage erythroblast attacher [Source:HGNC Symbol;Acc:13731]	Actomyosin-related	-	-		1.715	2.39118	0.000113654	HI	1.03882	0.835625	-
223	ENSG00000147044	CASK		HU-07495-1	calcium/calmodulin-dependent serine protein kinase (MAGUK family) [Source:HGNC Symbol;Acc:1497]	Actomyosin-related	-	-		1.02403	0.955863	0.766823	-	1.27919	0.00924659	HI	0.954741	0.710722	-	0.906314	0.287371	-
224	ENSG00000002834	LASP1		HU-13529-1	LIM and SH3 protein 1 [Source:HGNC Symbol;Acc:6513]	Actomyosin-related	-	-		0.940593	0.940593	0.670585	-
225	ENSG00000108061	SHOC2		HU-08931-1	soc-2 suppressor of clear homolog (C. elegans) [Source:HGNC Symbol;Acc:15454]	Actomyosin-related	-	-		0.886642	0.886642	0.310741	-
226	ENSG00000185554	NXF2		HU-11466-1	nuclear RNA export factor 2 [Source:HGNC Symbol;Acc:8072]	Actomyosin-related	-	-		0.992509	0.992509	0.937827	-
227	ENSG00000182040	USH1G		HU-15088-1	Usher syndrome 1G (autosomal recessive) [Source:HGNC Symbol;Acc:16356]	Actomyosin-related	-	-		1.13605	1.40275	0.0118098	HI	0.993966	0.951438	-	1.01145	0.935301	-
228	ENSG00000095777	MYO3A		HU-12089-1	myosin IIIA [Source:HGNC Symbol;Acc:7601]	Actomyosin-related	-	-		0.956117	0.956117	0.743755	-
229	ENSG00000111245	MYL2		HU-05346-1	myosin, light chain 2, regulatory, cardiac, slow [Source:HGNC Symbol;Acc:7583]	Actomyosin-related	-	-		0.979276	0.979276	0.841817	-
230	ENSG00000089050	RBBP9		HU-06077-1	retinoblastoma binding protein 9 [Source:HGNC Symbol;Acc:9892]	Actomyosin-related	Mitotic	-		1.01567	1.01567	0.907326	-
231	ENSG00000183230	CTNNA3		HU-06105-1	catenin (cadherin-associated protein), alpha 3 [Source:HGNC Symbol;Acc:2511]	Actomyosin-related	-	-		0.899875	0.899875	0.322764	-
232	ENSG00000138071	ACTR2		HU-10579-1	ARP2 actin-related protein 2 homolog (yeast) [Source:HGNC Symbol;Acc:169]	Actomyosin-related	-	-		0.959426	0.959426	0.727178	-
233	ENSG00000149925	ALDOA		HU-11433-1	aldolase A, fructose-bisphosphate [Source:HGNC Symbol;Acc:414]	Actomyosin-related	Mitotic	-		0.982584	0.982584	0.885934	-
234	ENSG00000151239	TWF1		HU-06235-1	twinfilin actin-binding protein 1 [Source:HGNC Symbol;Acc:9620]	Actomyosin-related	-	-		0.923127	0.794757	0.118553	-	1.0515	0.702653	-
235	ENSG00000170873	MTSS1		HU-07852-1	metastasis suppressor 1 [Source:HGNC Symbol;Acc:20443]	Actomyosin-related	-	-		0.95817	0.765781	0.0181776	LO	0.934942	0.501636	-	0.976017	0.864854	-	1.15594	0.28371	-
236	ENSG00000113758	DBN1		HU-08713-1	drebrin 1 [Source:HGNC Symbol;Acc:2695]	Actomyosin-related	-	Lower force hit		0.592613	0.457399	4.52246e-06	LO	0.675236	0.00314414	LO	0.645203	0.000740758	LO
237	ENSG00000086967	MYBPC2		HU-04097-1	myosin binding protein C, fast type [Source:HGNC Symbol;Acc:7550]	Actomyosin-related	-	-		0.935101	0.623318	0.0030382	LO	0.959681	0.673438	-	1.14817	0.193642	-	1.00923	0.939912	-
238	ENSG00000129116	PALLD		HU-09517-1	palladin, cytoskeletal associated protein [Source:HGNC Symbol;Acc:17068]	Actomyosin-related	-	Lower force hit		0.721031	0.575371	0.00117097	LO	0.825709	0.0181731	-	0.762014	0.00708012	LO
239	ENSG00000007908	SELE		HU-02542-1	selectin E [Source:HGNC Symbol;Acc:10718]	Actomyosin-related	-	-		0.950673	0.950673	0.668868	-
240	ENSG00000149639	SOGA1	C20orf117	HU-10027-1	suppressor of glucose, autophagy associated 1 [Source:HGNC Symbol;Acc:16111]	Actomyosin-related	Mitotic	Lower force hit		0.649734	0.506726	0.0017645	LO	0.719077	0.0133696	LO	0.723398	0.0352889	LO
241	ENSG00000070182	SPTB		HU-13980-1	spectrin, beta, erythrocytic [Source:HGNC Symbol;Acc:11274]	Actomyosin-related	-	-		0.885823	0.885823	0.435681	-
242	ENSG00000119326	CTNNAL1		HU-06137-1	catenin (cadherin-associated protein), alpha-like 1 [Source:HGNC Symbol;Acc:2512]	Actomyosin-related	-	-		0.906519	0.906519	0.430763	-
243	ENSG00000068024	HDAC4		HU-13698-1	histone deacetylase 4 [Source:HGNC Symbol;Acc:14063]	Actomyosin-related	-	-		0.989307	0.989307	0.922862	-
244	ENSG00000214899	MPRIP	Different ID in the latest annotation	HU-10204-1	myosin phosphatase Rho interacting protein [Source:HGNC Symbol;Acc:30321]	Actomyosin-related	-	-		0.784268	0.556054	4.75184e-05	LO	0.687072	5.94651e-05	LO	0.985984	0.885842	-	0.907962	0.437961	-
245	ENSG00000132677	RHBG		HU-01274-1	Rh family, B glycoprotein (gene/pseudogene) [Source:HGNC Symbol;Acc:14572]	Actomyosin-related	-	-		1.2625	1.2625	0.0873512	-
246	ENSG00000160145	KALRN		HU-06114-1	kalirin, RhoGEF kinase [Source:HGNC Symbol;Acc:4814]	Actomyosin-related	Mitotic	-		0.957506	0.969448	0.758816	-	0.945564	0.512088	-
247	ENSG00000064666	CNN2		HU-08238-1	calponin 2 [Source:HGNC Symbol;Acc:2156]	Actomyosin-related	-	-		0.916569	0.916569	0.416149	-
248	ENSG00000125753	VASP		HU-04842-1	vasodilator-stimulated phosphoprotein [Source:HGNC Symbol;Acc:12652]	Actomyosin-related	-	-		0.866627	0.866627	0.205347	-
249	ENSG00000159173	TNNI1		HU-07427-1	troponin I type 1 (skeletal, slow) [Source:HGNC Symbol;Acc:11945]	Actomyosin-related	-	-		0.875441	0.875441	0.159867	-
250	ENSG00000196535	MYO18A		HU-13276-1	myosin XVIIIA [Source:HGNC Symbol;Acc:31104]	Actomyosin-related	-	-		0.954759	0.954759	0.714966	-
251	ENSG00000186575	NF2		HU-09570-1	neurofibromin 2 (merlin) [Source:HGNC Symbol;Acc:7773]	Actomyosin-related	-	Higher force hit		1.46802	1.77438	0.00261007	HI	1.73618	2.86856e-05	HI	0.893505	0.312352	-
252	ENSG00000035403	VCL		HU-08810-1	vinculin [Source:HGNC Symbol;Acc:12665]	Actomyosin-related	-	Lower force hit		0.333114	0.287897	4.78298e-11	LO	0.349969	3.17373e-10	LO	0.361478	5.33522e-06	LO
253	ENSG00000122692	SMU1		HU-10796-1	smu-1 suppressor of mec-8 and unc-52 homolog (C. elegans) [Source:HGNC Symbol;Acc:18247]	Actomyosin-related	Mitotic	-		1.02526	1.02526	0.863329	-
254	ENSG00000099204	ABLIM1		HU-12582-1	actin binding LIM protein 1 [Source:HGNC Symbol;Acc:78]	Actomyosin-related	Mitotic	-		1.15159	1.15159	0.0699199	-
255	ENSG00000109846	CRYAB		HU-01732-1	crystallin, alpha B [Source:HGNC Symbol;Acc:2389]	Actomyosin-related	-	-		0.913184	0.749119	0.0220553	LO	1.07725	0.55991	-
256	ENSG00000044115	CTNNA1		HU-08813-1	catenin (cadherin-associated protein), alpha 1, 102kDa [Source:HGNC Symbol;Acc:2509]	Actomyosin-related	-	-		0.9133	0.831375	0.0305148	-	0.995225	0.957177	-
257	ENSG00000164078	MST1R		HU-07290-1	macrophage stimulating 1 receptor (c-met-related tyrosine kinase) [Source:HGNC Symbol;Acc:7381]	Actomyosin-related	-	-		1.13147	1.1604	0.176729	-	1.2	0.0419794	-	1.03402	0.777448	-
258	ENSG00000170296	GABARAP		HU-14702-1	GABA(A) receptor-associated protein [Source:HGNC Symbol;Acc:4067]	Actomyosin-related	-	-		0.954399	0.754994	0.0224186	LO	1.1538	0.296303	-
259	ENSG00000125414	MYH2		HU-11225-1	myosin, heavy chain 2, skeletal muscle, adult [Source:HGNC Symbol;Acc:7572]	Actomyosin-related	-	-		1.13798	1.29553	0.0261187	HI	0.980428	0.816843	-
260	ENSG00000167306	MYO5B		HU-09189-1	myosin VB [Source:HGNC Symbol;Acc:7603]	Actomyosin-related	-	-		1.11927	1.11927	0.413728	-
261	ENSG00000112290	WASF1		HU-14566-1	WAS protein family, member 1 [Source:HGNC Symbol;Acc:12732]	Actomyosin-related	-	-		0.988053	0.988053	0.931088	-
262	ENSG00000078053	AMPH		HU-09642-1	amphiphysin [Source:HGNC Symbol;Acc:471]	Actomyosin-related	-	-		1.03805	1.03805	0.742661	-
263	ENSG00000115641	FHL2		HU-06394-1	four and a half LIM domains 2 [Source:HGNC Symbol;Acc:3703]	Actomyosin-related	-	-		0.756478	0.684513	0.0367114	LO	0.828443	0.131341	-
264	ENSG00000183773	AIFM3		HU-12256-1	apoptosis-inducing factor, mitochondrion-associated, 3 [Source:HGNC Symbol;Acc:26398]	Actomyosin-related	Mitotic	-		0.949217	0.949217	0.553378	-
265	ENSG00000074054	CLASP1		HU-02894-1	cytoplasmic linker associated protein 1 [Source:HGNC Symbol;Acc:17088]	Actomyosin-related	Mitotic	-		1.10265	1.10265	0.410623	-
266	ENSG00000077549	CAPZB		HU-08794-1	capping protein (actin filament) muscle Z-line, beta [Source:HGNC Symbol;Acc:1491]	Actomyosin-related	-	-		0.895631	0.749558	0.0249276	LO	1.04171	0.62483	-
267	ENSG00000079819	EPB41L2		HU-08373-1	erythrocyte membrane protein band 4.1-like 2 [Source:HGNC Symbol;Acc:3379]	Actomyosin-related	-	-		0.901327	0.901327	0.203654	-
268	ENSG00000197879	MYO1C		HU-08472-1	myosin IC [Source:HGNC Symbol;Acc:7597]	Actomyosin-related	-	-		0.983526	0.983526	0.864436	-
269	ENSG00000041515	MYO16		HU-00317-1	myosin XVI [Source:HGNC Symbol;Acc:29822]	Actomyosin-related	-	-		1.14602	1.14602	0.180907	-
270	ENSG00000076321	KLHL20		HU-07959-1	kelch-like family member 20 [Source:HGNC Symbol;Acc:25056]	Actomyosin-related	-	-		0.95708	0.95708	0.542442	-
271	ENSG00000101367	MAPRE1		HU-04567-1	microtubule-associated protein, RP/EB family, member 1 [Source:HGNC Symbol;Acc:6890]	Actomyosin-related	-	-		1.02416	1.30708	0.0179157	HI	0.790004	0.00350093	LO	0.975391	0.862756	-
272	ENSG00000103423	DNAJA3		HU-09160-1	DnaJ (Hsp40) homolog, subfamily A, member 3 [Source:HGNC Symbol;Acc:11808]	Actomyosin-related	-	Higher force hit		1.5326	1.71593	0.0113517	HI	1.67265	0.000177741	HI	1.20922	0.184451	-
273	ENSG00000111596	CNOT2		HU-00166-1	CCR4-NOT transcription complex, subunit 2 [Source:HGNC Symbol;Acc:7878]	Actomyosin-related	-	-		1.01283	1.01283	0.920785	-
274	ENSG00000119321	FKBP15		HU-12999-1	FK506 binding protein 15, 133kDa [Source:HGNC Symbol;Acc:23397]	Actomyosin-related	-	-		0.855468	0.802212	0.0351314	-	0.749153	0.00366232	LO	1.01504	0.883297	-
275	ENSG00000126945	HNRNPH2		HU-05403-1	heterogeneous nuclear ribonucleoprotein H2 (H') [Source:HGNC Symbol;Acc:5042]	Actomyosin-related	-	-		0.946098	0.946098	0.501831	-
276	ENSG00000135407	AVIL		HU-01618-1	advillin [Source:HGNC Symbol;Acc:14188]	Actomyosin-related	-	-		0.892876	0.763186	0.0316784	LO	1.02257	0.801265	-
277	ENSG00000143079	CTTNBP2NL		HU-05877-1	CTTNBP2 N-terminal like [Source:HGNC Symbol;Acc:25330]	Actomyosin-related	-	-		1.02522	1.02522	0.808308	-
278	ENSG00000101608	MYL12A		HU-10681-1	myosin, light chain 12A, regulatory, non-sarcomeric [Source:HGNC Symbol;Acc:16701]	Actomyosin-related	-	-		1.05	1.05	0.659786	-
279	ENSG00000176732	PFN4		HU-04010-1	profilin family, member 4 [Source:HGNC Symbol;Acc:31103]	Actomyosin-related	-	-		1.07168	1.07168	0.616947	-
280	ENSG00000095637	SORBS1		HU-09603-1	sorbin and SH3 domain containing 1 [Source:HGNC Symbol;Acc:14565]	Actomyosin-related	-	Higher force hit		1.35281	1.4708	0.000192946	HI	1.53385	0.00127748	HI	1.05378	0.686025	-
281	ENSG00000065809	FAM107B		HU-01563-1	family with sequence similarity 107, member B [Source:HGNC Symbol;Acc:23726]	Actomyosin-related	Mitotic	-		1.15531	1.15531	0.132585	-
282	ENSG00000101605	MYOM1		HU-06066-1	myomesin 1 [Source:HGNC Symbol;Acc:7613]	Actomyosin-related	-	-		1.07168	1.07168	0.616003	-
283	ENSG00000103494	RPGRIP1L		HU-00792-1	RPGRIP1-like [Source:HGNC Symbol;Acc:29168]	Actomyosin-related	-	-		0.814602	0.814602	0.142326	-
284	ENSG00000111713	GYS2		HU-00551-1	glycogen synthase 2 (liver) [Source:HGNC Symbol;Acc:4707]	Actomyosin-related	-	-		0.88808	0.690708	0.000538014	LO	1.08545	0.581548	-
285	ENSG00000119401	TRIM32		HU-02916-1	tripartite motif containing 32 [Source:HGNC Symbol;Acc:16380]	Actomyosin-related	-	-		1.31232	1.31232	0.0620524	-
286	ENSG00000126952	NXF5		HU-11370-1	nuclear RNA export factor 5 [Source:HGNC Symbol;Acc:8075]	Actomyosin-related	-	-		0.895133	0.895133	0.244624	-
287	ENSG00000136167	LCP1		HU-05769-1	lymphocyte cytosolic protein 1 (L-plastin) [Source:HGNC Symbol;Acc:6528]	Actomyosin-related	-	Higher force hit		1.30274	1.35807	0.00756832	HI	1.4655	0.000721016	HI	1.08467	0.527383	-
288	ENSG00000143353	LYPLAL1		HU-00152-1	lysophospholipase-like 1 [Source:HGNC Symbol;Acc:20440]	Actomyosin-related	Mitotic	-		0.861062	0.861062	0.216278	-
289	ENSG00000186522	SEPT10		HU-08510-1	septin 10 [Source:HGNC Symbol;Acc:14349]	Actomyosin-related	-	-		0.896124	0.896124	0.322342	-
290	ENSG00000066032	CTNNA2		HU-05933-1	catenin (cadherin-associated protein), alpha 2 [Source:HGNC Symbol;Acc:2510]	Actomyosin-related	-	-		1.08062	1.08062	0.395113	-
291	ENSG00000079482	OPHN1		HU-15075-1	oligophrenin 1 [Source:HGNC Symbol;Acc:8148]	Actomyosin-related	-	-		0.912597	0.912597	0.439695	-
292	ENSG00000101624	CEP76		HU-02035-1	centrosomal protein 76kDa [Source:HGNC Symbol;Acc:25727]	Actomyosin-related	-	-		0.925775	0.925775	0.527768	-
293	ENSG00000104081	BMF		HU-14094-1	Bcl2 modifying factor [Source:HGNC Symbol;Acc:24132]	Actomyosin-related	-	-		1.12345	1.12345	0.319436	-
294	ENSG00000115306	SPTBN1		HU-08145-1	spectrin, beta, non-erythrocytic 1 [Source:HGNC Symbol;Acc:11275]	Actomyosin-related	-	-		1.02461	1.02461	0.812186	-
295	ENSG00000120729	MYOT		HU-01664-1	myotilin [Source:HGNC Symbol;Acc:12399]	Actomyosin-related	-	-		0.89072	0.764341	0.012135	LO	1.0171	0.881227	-
296	ENSG00000128833	MYO5C		HU-00677-1	myosin VC [Source:HGNC Symbol;Acc:7604]	Actomyosin-related	-	-		0.839356	0.839356	0.243756	-
297	ENSG00000137100	DCTN3		HU-12560-1	dynactin 3 (p22) [Source:HGNC Symbol;Acc:2713]	Actomyosin-related	-	-		0.994961	0.994961	0.954226	-
298	ENSG00000132383	RPA1		HU-05411-1	replication protein A1, 70kDa [Source:HGNC Symbol;Acc:10289]	Actomyosin-related	Mitotic	-		1.0938	1.0938	0.507704	-
299	ENSG00000156531	PHF6		HU-06694-1	PHD finger protein 6 [Source:HGNC Symbol;Acc:18145]	Actomyosin-related	-	-		0.833527	0.833527	0.135721	-
300	ENSG00000066933	MYO9A		HU-06642-1	myosin IXA [Source:HGNC Symbol;Acc:7608]	Actomyosin-related	-	-		0.975194	0.975194	0.733633	-
301	ENSG00000088970	PLK1S1		HU-06361-1	polo-like kinase 1 substrate 1 [Source:HGNC Symbol;Acc:15865]	Actomyosin-related	-	-		1.14322	1.14322	0.0859446	-
302	ENSG00000101843	PSMD10		HU-13399-1	proteasome (prosome, macropain) 26S subunit, non-ATPase, 10 [Source:HGNC Symbol;Acc:9555]	Actomyosin-related	-	-		0.843411	0.843411	0.184454	-
303	ENSG00000115561	CHMP3	VPS24	HU-04914-1	charged multivesicular body protein 3 [Source:HGNC Symbol;Acc:29865]	Actomyosin-related	Mitotic	-		1.03779	1.03779	0.759075	-
304	ENSG00000121579	NAA50	NAT13	HU-00297-1	N(alpha)-acetyltransferase 50, NatE catalytic subunit [Source:HGNC Symbol;Acc:29533]	Actomyosin-related	-	-		1.12016	1.12016	0.202273	-
305	ENSG00000128944	KNSTRN	C15orf23	HU-05064-1	kinetochore-localized astrin/SPAG5 binding protein [Source:HGNC Symbol;Acc:30767]	Actomyosin-related	Mitotic	-		1.05097	1.05097	0.734281	-
306	ENSG00000145335	SNCA		HU-09561-1	synuclein, alpha (non A4 component of amyloid precursor) [Source:HGNC Symbol;Acc:11138]	Actomyosin-related	-	-		1.14326	1.14326	0.326055	-
307	ENSG00000133026	MYH10		HU-14603-1	myosin, heavy chain 10, non-muscle [Source:HGNC Symbol;Acc:7568]	Actomyosin-related	-	-		1.00426	1.00426	0.974416	-
308	ENSG00000075618	FSCN1		HU-05054-1	fascin homolog 1, actin-bundling protein (Strongylocentrotus purpuratus) [Source:HGNC Symbol;Acc:11148]	Actomyosin-related	-	Lower force hit		0.284693	0.278014	6.56013e-06	LO	0.306223	3.76427e-18	LO	0.269841	4.90384e-09	LO
309	ENSG00000130595	TNNT3		HU-13371-1	troponin T type 3 (skeletal, fast) [Source:HGNC Symbol;Acc:11950]	Actomyosin-related	Mitotic	-		0.904965	0.904965	0.495619	-
310	ENSG00000070087	PFN2		HU-01143-1	profilin 2 [Source:HGNC Symbol;Acc:8882]	Actomyosin-related	-	-		0.842553	0.842553	0.248447	-
311	ENSG00000091536	MYO15A		HU-07213-1	myosin XVA [Source:HGNC Symbol;Acc:7594]	Actomyosin-related	-	-		0.941844	0.941844	0.717981	-
312	ENSG00000101972	STAG2		HU-14551-1	stromal antigen 2 [Source:HGNC Symbol;Acc:11355]	Actomyosin-related	-	-		0.902128	0.902128	0.555651	-
313	ENSG00000108932	SLC16A6		HU-05993-1	solute carrier family 16, member 6 [Source:HGNC Symbol;Acc:10927]	Actomyosin-related	-	-		0.885172	0.885172	0.15433	-
314	ENSG00000116127	ALMS1		HU-00647-1	Alstrom syndrome 1 [Source:HGNC Symbol;Acc:428]	Actomyosin-related	-	-		0.835443	0.835443	0.0961628	-
315	ENSG00000122545	SEPT7		HU-11093-1	septin 7 [Source:HGNC Symbol;Acc:1717]	Actomyosin-related	-	-		0.728225	0.387884	3.62325e-05	LO	0.855784	0.261721	-	0.859127	0.120953	-	0.810107	0.179656	-
316	ENSG00000131899	LLGL1		HU-14646-1	lethal giant larvae homolog 1 (Drosophila) [Source:HGNC Symbol;Acc:6628]	Actomyosin-related	-	-		1.15228	1.18354	0.0314206	-	1.21122	0.109205	-	1.06208	0.663804	-
317	ENSG00000138758	SEPT11		HU-00021-1	septin 11 [Source:HGNC Symbol;Acc:25589]	Actomyosin-related	-	-		0.809686	0.633213	0.000164272	LO	0.872189	0.160445	-	0.923658	0.627587	-
318	ENSG00000145703	IQGAP2		HU-00742-1	IQ motif containing GTPase activating protein 2 [Source:HGNC Symbol;Acc:6111]	Actomyosin-related	-	-		0.860671	0.775769	0.00949056	LO	1.06631	0.60618	-	0.739933	0.0580827	-
319	ENSG00000131966	ACTR10		HU-01632-1	actin-related protein 10 homolog (S. cerevisiae) [Source:HGNC Symbol;Acc:17372]	Actomyosin-related	-	-		1.53291	2.25105	0.000610454	HI	0.814772	0.126931	-
320	ENSG00000102786	INTS6		HU-13131-1	integrator complex subunit 6 [Source:HGNC Symbol;Acc:14879]	Actomyosin-related	-	-		0.92419	0.92419	0.376378	-
321	ENSG00000109061	MYH1		HU-01064-1	myosin, heavy chain 1, skeletal muscle, adult [Source:HGNC Symbol;Acc:7567]	Actomyosin-related	-	Lower force hit		0.609733	0.689572	0.0473204	LO	0.593596	0.00132306	LO	0.546032	0.000107875	LO
322	ENSG00000122786	CALD1		HU-06691-1	caldesmon 1 [Source:HGNC Symbol;Acc:1441]	Actomyosin-related	-	-		0.825497	0.825497	0.147959	-
323	ENSG00000133107	TRPC4		HU-06101-1	transient receptor potential cation channel, subfamily C, member 4 [Source:HGNC Symbol;Acc:12336]	Actomyosin-related	-	-		1.13713	1.13713	0.300041	-
324	ENSG00000140395	WDR61		HU-04454-1	WD repeat domain 61 [Source:HGNC Symbol;Acc:30300]	Actomyosin-related	Mitotic	-		1.13382	1.13382	0.332551	-
325	ENSG00000148156	ACTL7B		HU-01584-1	actin-like 7B [Source:HGNC Symbol;Acc:162]	Actomyosin-related	-	-		1.05093	1.05093	0.613596	-
326	ENSG00000163554	SPTA1		HU-05605-1	spectrin, alpha, erythrocytic 1 (elliptocytosis 2) [Source:HGNC Symbol;Acc:11272]	Actomyosin-related	-	-		0.918324	0.918324	0.563613	-
327	ENSG00000121083	DYNLL2		HU-03985-1	Dynein, Light Chain, LC8-Type 2	Actomyosin-related	-	-		0.693947	0.676311	0.00643025	LO	0.536946	3.87503e-07	LO	0.757937	0.0950331	-	0.804594	0.145127	-
328	ENSG00000036448	MYOM2		HU-01553-1	myomesin 2 [Source:HGNC Symbol;Acc:7614]	Actomyosin-related	-	-		0.79566	0.79566	0.17643	-
329	ENSG00000073712	FERMT2	PLEKHC1	HU-13993-1	fermitin family member 2 [Source:HGNC Symbol;Acc:15767]	Actomyosin-related	-	-		0.805606	0.805606	0.13282	-
330	ENSG00000185214	KLHL22	Different ID in the latest annotation	HU-11949-1	Kelch-Like Family Member 22	Actomyosin-related	-	-		1.26974	1.26974	0.0513311	-
331	ENSG00000103335	PIEZO1	FAM38A	HU-13553-1	piezo-type mechanosensitive ion channel component 1 [Source:HGNC Symbol;Acc:28993]	Actomyosin-related	Mitotic	-		1.18418	1.283	0.0307317	HI	1.17474	0.14354	-	1.0948	0.558771	-
332	ENSG00000109466	KLHL2		HU-01285-1	kelch-like family member 2 [Source:HGNC Symbol;Acc:6353]	Actomyosin-related	-	-		1.18354	1.18354	0.204173	-
333	ENSG00000118194	TNNT2		HU-12340-1	troponin T type 2 (cardiac) [Source:HGNC Symbol;Acc:11949]	Actomyosin-related	-	-		1.11754	1.11754	0.3386	-
334	ENSG00000125354	SEPT6		HU-06818-1	septin 6 [Source:HGNC Symbol;Acc:15848]	Actomyosin-related	-	-		0.99789	0.99789	0.990274	-
335	ENSG00000133392	MYH11		HU-13330-1	myosin, heavy chain 11, smooth muscle [Source:HGNC Symbol;Acc:7569]	Actomyosin-related	-	-		0.924955	0.924955	0.544076	-
336	ENSG00000140575	IQGAP1		HU-13792-1	IQ motif containing GTPase activating protein 1 [Source:HGNC Symbol;Acc:6110]	Actomyosin-related	-	-		1.18354	1.18354	0.178095	-
337	ENSG00000148935	GAS2		HU-01278-1	growth arrest-specific 2 [Source:HGNC Symbol;Acc:4167]	Actomyosin-related	-	Lower force hit		0.603051	0.629898	0.000408721	LO	0.476875	4.74327e-07	LO	0.702381	0.0103736	LO
338	ENSG00000176658	MYO1D		HU-08128-1	myosin ID [Source:HGNC Symbol;Acc:7598]	Actomyosin-related	-	-		1.03248	1.03248	0.859784	-
339	ENSG00000105357	MYH14		HU-15136-1	myosin, heavy chain 14, non-muscle [Source:HGNC Symbol;Acc:23212]	Actomyosin-related	-	-		1.15703	1.15703	0.245209	-
340	ENSG00000075340	ADD2		HU-08114-1	adducin 2 (beta) [Source:HGNC Symbol;Acc:244]	Actomyosin-related	-	-		1.0882	1.0882	0.343807	-
341	ENSG00000100167	SEPT3		HU-09782-1	septin 3 [Source:HGNC Symbol;Acc:10750]	Actomyosin-related	-	-		1.15703	1.15703	0.256585	-
342	ENSG00000103343	ZNF174		HU-07294-1	zinc finger protein 174 [Source:HGNC Symbol;Acc:12963]	Actomyosin-related	-	-		1.0939	1.53069	0.000566063	HI	1.15409	0.207505	-	0.596921	0.00538696	LO
343	ENSG00000118762	PKD2		HU-02900-1	polycystic kidney disease 2 (autosomal dominant) [Source:HGNC Symbol;Acc:9009]	Actomyosin-related	-	-		1.03545	1.2652	0.100396	-	0.805699	0.126437	-
344	ENSG00000125868	DSTN		HU-07312-1	destrin (actin depolymerizing factor) [Source:HGNC Symbol;Acc:15750]	Actomyosin-related	-	-		0.832539	0.832539	0.161264	-
345	ENSG00000133739	LRRCC1		HU-07182-1	leucine rich repeat and coiled-coil centrosomal protein 1 [Source:HGNC Symbol;Acc:29373]	Actomyosin-related	-	-		1.25209	1.25209	0.128972	-
346	ENSG00000141140	MYO19		HU-13206-1	myosin XIX [Source:HGNC Symbol;Acc:26234]	Actomyosin-related	-	-		1.35369	1.35369	0.189982	-
347	ENSG00000151576	QTRTD1		HU-02827-1	queuine tRNA-ribosyltransferase domain containing 1 [Source:HGNC Symbol;Acc:25771]	Actomyosin-related	Mitotic	-		1.17342	1.17342	0.100773	-
348	ENSG00000151694	ADAM17		HU-07538-1	ADAM metallopeptidase domain 17 [Source:HGNC Symbol;Acc:195]	Actomyosin-related	Mitotic	-		1.12192	1.36454	0.0148265	HI	0.87931	0.137791	-
349	ENSG00000159023	EPB41		HU-13262-1	erythrocyte membrane protein band 4.1 (elliptocytosis 1, RH-linked) [Source:HGNC Symbol;Acc:3377]	Actomyosin-related	-	-		1.09148	1.09148	0.478785	-
350	ENSG00000171208	NETO2		HU-00376-1	neuropilin (NRP) and tolloid (TLL)-like 2 [Source:HGNC Symbol;Acc:14644]	Actomyosin-related	-	-		0.91456	1.24553	0.0363326	HI	0.58359	7.44955e-05	LO
351	ENSG00000177938	CAPZA3		HU-05789-1	capping protein (actin filament) muscle Z-line, alpha 3 [Source:HGNC Symbol;Acc:24205]	Actomyosin-related	-	-		0.917759	0.917759	0.390661	-
352	ENSG00000152240	HAUS1	CCDC5	HU-10516-1	HAUS augmin-like complex, subunit 1 [Source:HGNC Symbol;Acc:25174]	Actomyosin-related	Mitotic	-		0.687101	0.789928	0.176214	-	0.584273	0.00228217	LO
353	ENSG00000160007	ARHGAP35	GRLF1	HU-14606-1	Rho GTPase activating protein 35 [Source:HGNC Symbol;Acc:4591]	Actomyosin-related	-	-		0.986591	0.986591	0.925226	-
354	ENSG00000171914	TLN2		HU-13629-1	talin 2 [Source:HGNC Symbol;Acc:15447]	Actomyosin-related	-	-		0.993197	0.993197	0.941684	-
355	ENSG00000179604	CDC42EP4		HU-13375-1	CDC42 effector protein (Rho GTPase binding) 4 [Source:HGNC Symbol;Acc:17147]	Actomyosin-related	-	-		1	1	1	-
356	ENSG00000154642	C21orf91		HU-14394-1	chromosome 21 open reading frame 91 [Source:HGNC Symbol;Acc:16459]	Actomyosin-related	Mitotic	-		0.951295	1.19728	0.0734483	-	0.705311	0.0169926	LO
357	ENSG00000160695	VPS11		HU-03791-1	vacuolar protein sorting 11 homolog (S. cerevisiae) [Source:HGNC Symbol;Acc:14583]	Actomyosin-related	-	-		1.07143	1.07143	0.584028	-
358	ENSG00000171992	SYNPO		HU-13366-1	synaptopodin [Source:HGNC Symbol;Acc:30672]	Actomyosin-related	-	-		0.931973	0.931973	0.622673	-
359	ENSG00000183091	NEB		HU-00540-1	nebulin [Source:HGNC Symbol;Acc:7720]	Actomyosin-related	-	-		0.976452	0.976452	0.838931	-
360	ENSG00000154839	SKA1		HU-11947-1	spindle and kinetochore associated complex subunit 1 [Source:HGNC Symbol;Acc:28109]	Actomyosin-related	Mitotic	Lower force hit		0.712684	0.597668	0.000424814	LO	0.704433	1.04709e-05	LO	0.815476	0.111174	-	0.733161	0.025067	LO
361	ENSG00000162757	C1orf74		HU-03983-1	chromosome 1 open reading frame 74 [Source:HGNC Symbol;Acc:26319]	Actomyosin-related	Mitotic	Higher force hit		1.51574	1.93537	0.000185688	HI	0.944735	0.44188	-	1.6671	0.000543413	HI
362	ENSG00000172380	GNG12		HU-14389-1	guanine nucleotide binding protein (G protein), gamma 12 [Source:HGNC Symbol;Acc:19663]	Actomyosin-related	-	-		1.12541	1.14914	0.120106	-										1.10168	0.427754	-
363	ENSG00000154997	SEPT14		HU-15289-1	septin 14 [Source:HGNC Symbol;Acc:33280]	Actomyosin-related	-	-		1.11905	1.11905	0.338643	-
364	ENSG00000164741	DLC1		HU-09324-1	deleted in liver cancer 1 [Source:HGNC Symbol;Acc:2897]	Actomyosin-related	-	-		0.98874	0.772109	0.0150231	LO	0.850523	0.115551	-	1.34359	0.0204786	HI
365	ENSG00000172399	MYOZ2		HU-14381-1	myozenin 2 [Source:HGNC Symbol;Acc:1330]	Actomyosin-related	-	-		1.14626	1.14626	0.186267	-
366	ENSG00000176225	RTTN		HU-04597-1	rotatin [Source:HGNC Symbol;Acc:18654]	Actomyosin-related	-	-		0.959184	0.959184	0.695303	-
367	ENSG00000166822	TMEM170A		HU-07146-1	transmembrane protein 170A [Source:HGNC Symbol;Acc:29577]	Actomyosin-related	Mitotic	Higher force hit		1.78879	1.98116	1.37737e-05	HI	1.79526	1.03324e-05	HI	1.58995	0.00153868	HI
368	ENSG00000173898	SPTBN2		HU-06638-1	spectrin, beta, non-erythrocytic 2 [Source:HGNC Symbol;Acc:11276]	Actomyosin-related	-	Lower force hit		0.647369	0.727891	0.0031551	LO	0.581281	3.8075e-06	LO	0.632937	0.00122711	LO
369	ENSG00000157483	MYO1E		HU-01743-1	myosin IE [Source:HGNC Symbol;Acc:7599]	Actomyosin-related	-	-		0.993197	0.993197	0.961316	-
370	ENSG00000174429	ABRA		HU-02972-1	actin-binding Rho activating protein [Source:HGNC Symbol;Acc:30655]	Actomyosin-related	-	Higher force hit		1.4641	1.70748	0.00080501	HI	1.26834	0.0339204	HI	1.22222	0.0609575	-	1.65835	0.00792858	HI
371	ENSG00000158352	SHROOM4		HU-05624-1	shroom family member 4 [Source:HGNC Symbol;Acc:29215]	Actomyosin-related	-	-		0.952381	0.952381	0.687827	-
372	ENSG00000168530	MYL1		HU-08091-1	myosin, light chain 1, alkali; skeletal, fast [Source:HGNC Symbol;Acc:7582]	Actomyosin-related	-	Higher force hit		1.15618	1.29932	0.0346515	HI	0.883929	0.224293	-	1.2853	0.0493184	HI
373	ENSG00000175063	UBE2C		HU-07752-1	ubiquitin-conjugating enzyme E2C [Source:HGNC Symbol;Acc:15937]	Actomyosin-related	-	-		1.13506	1.2381	0.00770792	HI	1.10328	0.375257	-	1.0638	0.666897	-
374	ENSG00000143882	ATP6V1C2		HU-05559-1	ATPase, H+ transporting, lysosomal 42kDa, V1 subunit C2 [Source:HGNC Symbol;Acc:18264]	Channel	-	-		0.748287	0.824561	0.0442202	-	0.608219	6.30587e-06	LO	0.812082	0.0478633	-
375	ENSG00000143570	SLC39A1		HU-09153-1	solute carrier family 39 (zinc transporter), member 1 [Source:HGNC Symbol;Acc:12876]	Channel	-	Lower force hit		0.67318	0.59542	0.00482953	LO	0.646341	0.000580116	LO	0.777778	0.00229408	LO
376	ENSG00000114859	CLCN2		HU-13291-1	chloride channel, voltage-sensitive 2 [Source:HGNC Symbol;Acc:2020]	Channel	-	Lower force hit		0.694554	0.567234	0.000140167	LO	0.71189	0.00237057	LO	0.804536	0.00596604	LO
377	ENSG00000144136	SLC20A1		HU-15555-1	solute carrier family 20 (phosphate transporter), member 1 [Source:HGNC Symbol;Acc:10946]	Channel	-	Lower force hit		0.715257	0.765245	0.0192686	LO	0.650915	0.000218908	LO	0.729613	0.000380448	LO
378	ENSG00000175538	KCNE3		HU-00343-1	potassium voltage-gated channel, Isk-related family, member 3 [Source:HGNC Symbol;Acc:6243]	Channel	-	Lower force hit		0.766449	0.69219	0.0485335	LO	0.712329	0.00118264	LO	0.894829	0.258141	-
379	ENSG00000038532	CLEC16A		HU-04156-1	C-type lectin domain family 16, member A [Source:HGNC Symbol;Acc:29013]	Channel	Mitotic	Lower force hit		0.734387	0.489022	0.000174528	LO	0.7	0.000390875	LO	1.01414	0.88161	-
380	ENSG00000169359	SLC33A1		HU-06758-1	solute carrier family 33 (acetyl-CoA transporter), member 1 [Source:HGNC Symbol;Acc:95]	Channel	-	Lower force hit		0.767332	0.839098	0.0360861	-	0.612329	5.41433e-06	LO	0.850569	0.11225	-
381	ENSG00000157551	KCNJ15		HU-07321-1	potassium inwardly-rectifying channel, subfamily J, member 15 [Source:HGNC Symbol;Acc:6261]	Channel	-	Lower force hit		0.765883	0.729825	0.0344793	LO	0.557534	4.94596e-07	LO	1.01029	0.906212	-
382	ENSG00000146477	SLC22A3		HU-00229-1	solute carrier family 22 (organic cation transporter), member 3 [Source:HGNC Symbol;Acc:10967]	Channel	-	-		0.737803	0.737803	0.114323	-
383	ENSG00000151364	KCTD14		HU-00363-1	potassium channel tetramerization domain containing 14 [Source:HGNC Symbol;Acc:23295]	Channel	-	-		0.704002	0.704002	0.0902909	-
384	ENSG00000167977	KCTD5		HU-00446-1	potassium channel tetramerization domain containing 5 [Source:HGNC Symbol;Acc:21423]	Channel	Mitotic	-		0.928432	0.928432	0.929169	-
385	ENSG00000103042	SLC38A7		HU-00633-1	solute carrier family 38, member 7 [Source:HGNC Symbol;Acc:25582]	Channel	-	-		0.890634	0.890634	0.623637	-
386	ENSG00000152779	SLC16A12		HU-00734-1	solute carrier family 16, member 12 [Source:HGNC Symbol;Acc:23094]	Channel	-	-		0.968594	0.968594	0.860742	-
387	ENSG00000134294	SLC38A2		HU-01824-1	solute carrier family 38, member 2 [Source:HGNC Symbol;Acc:13448]	Channel	-	-		0.905717	0.905717	0.757285	-
388	ENSG00000138449	SLC40A1		HU-01897-1	solute carrier family 40 (iron-regulated transporter), member 1 [Source:HGNC Symbol;Acc:10909]	Channel	-	-		1.01167	1.18812	0.0192003	-	0.790411	0.00702199	LO	1.05648	0.526634	-
389	ENSG00000167323	STIM1		HU-02640-1	stromal interaction molecule 1 [Source:HGNC Symbol;Acc:11386]	Channel	-	-		1.05394	1.38147	0.0112263	HI	0.793151	0.0128349	LO	0.987199	0.905952	-
390	ENSG00000109689	STIM2		HU-02844-1	stromal interaction molecule 2 [Source:HGNC Symbol;Acc:19205]	Channel	-	-		1.1505	1.1505	0.103268	-
391	ENSG00000129244	ATP1B2		HU-02888-1	ATPase, Na+/K+ transporting, beta 2 polypeptide [Source:HGNC Symbol;Acc:805]	Channel	-	-		1.18078	1.55193	0.0010036	HI	0.868493	0.0757288	-	1.1219	0.146538	-
392	ENSG00000173930	SLCO4C1		HU-03330-1	solute carrier organic anion transporter family, member 4C1 [Source:HGNC Symbol;Acc:23612]	Channel	-	-		1.13633	1.13633	0.120928	-
393	ENSG00000178301	AQP11		HU-03777-1	aquaporin 11 [Source:HGNC Symbol;Acc:19940]	Channel	-	-		0.893255	0.689464	0.0198651	LO	0.735616	0.000341721	LO	1.25469	0.0439931	HI
394	ENSG00000168575	SLC20A2		HU-03810-1	solute carrier family 20 (phosphate transporter), member 2 [Source:HGNC Symbol;Acc:10947]	Channel	-	-		1.11434	1.11434	0.104454	-
395	ENSG00000110906	KCTD10		HU-04012-1	potassium channel tetramerization domain containing 10 [Source:HGNC Symbol;Acc:23236]	Channel	Mitotic	-		1.50211	1.50211	0.0543312	-
396	ENSG00000115474	KCNJ13		HU-04175-1	potassium inwardly-rectifying channel, subfamily J, member 13 [Source:HGNC Symbol;Acc:6259]	Channel	-	-		1.18947	1.18947	0.564298	-
397	ENSG00000159197	KCNE2		HU-04402-1	potassium voltage-gated channel, Isk-related family, member 2 [Source:HGNC Symbol;Acc:6242]	Channel	-	-		1.24049	1.24049	0.327062	-
398	ENSG00000103257	SLC7A5		HU-04498-1	solute carrier family 7 (amino acid transporter light chain, L system), member 5 [Source:HGNC Symbol;Acc:11063]	Channel	-	-		1.09474	1.09474	0.992626	-
399	ENSG00000140199	SLC12A6		HU-06184-1	solute carrier family 12 (potassium/chloride transporter), member 6 [Source:HGNC Symbol;Acc:10914]	Channel	-	-		1.26369	1.72632	0.00124463	HI	0.665753	0.000115531	LO	1.39901	0.0159736	HI
400	ENSG00000171365	CLCN5		HU-06186-1	chloride channel, voltage-sensitive 5 [Source:HGNC Symbol;Acc:2023]	Channel	-	-		1.14656	1.14656	0.771586	-
401	ENSG00000184611	KCNH7		HU-06342-1	potassium voltage-gated channel, subfamily H (eag-related), member 7 [Source:HGNC Symbol;Acc:18863]	Channel	Mitotic	-		1.25344	1.25344	0.296452	-
402	ENSG00000145740	SLC30A5		HU-06461-1	solute carrier family 30 (zinc transporter), member 5 [Source:HGNC Symbol;Acc:19089]	Channel	-	-		1.05587	1.05587	0.754216	-
403	ENSG00000032742	IFT88		HU-06483-1	intraflagellar transport 88 homolog (Chlamydomonas) [Source:HGNC Symbol;Acc:20606]	Channel	-	-		1.17544	1.17544	0.661163	-
404	ENSG00000165272	AQP3		HU-07164-1	aquaporin 3 (Gill blood group) [Source:HGNC Symbol;Acc:636]	Channel	-	-		1.2664	1.2664	0.338736	-
405	ENSG00000133195	SLC39A11		HU-07872-1	solute carrier family 39, member 11 [Source:HGNC Symbol;Acc:14463]	Channel	-	-		1.19649	1.19649	0.659636	-
406	ENSG00000165915	SLC39A13		HU-08051-1	solute carrier family 39 (zinc transporter), member 13 [Source:HGNC Symbol;Acc:20859]	Channel	-	-		0.769925	0.769925	0.102137	-
407	ENSG00000165125	TRPV6		HU-08097-1	transient receptor potential cation channel, subfamily V, member 6 [Source:HGNC Symbol;Acc:14006]	Channel	-	-		0.923077	0.923077	0.169519	-
408	ENSG00000140015	KCNH5		HU-08514-1	potassium voltage-gated channel, subfamily H (eag-related), member 5 [Source:HGNC Symbol;Acc:6254]	Channel	-	-		1.18543	1.18543	0.542879	-
409	ENSG00000182389	CACNB4		HU-08663-1	calcium channel, voltage-dependent, beta 4 subunit [Source:HGNC Symbol;Acc:1404]	Channel	-	-		0.874932	1.27696	0.0338538	HI	0.591463	4.84441e-05	LO	0.756371	0.00240781	LO
410	ENSG00000146828	SLC12A9		HU-08664-1	solute carrier family 12, member 9 [Source:HGNC Symbol;Acc:17435]	Channel	-	-		0.750636	0.750636	0.0855765	-
411	ENSG00000155850	SLC26A2		HU-08717-1	solute carrier family 26 (anion exchanger), member 2 [Source:HGNC Symbol;Acc:10994]	Channel	-	-		0.931689	0.931689	0.783846	-
412	ENSG00000103546	SLC6A2		HU-09761-1	solute carrier family 6 (neurotransmitter transporter), member 2 [Source:HGNC Symbol;Acc:11048]	Channel	Mitotic	-		0.873961	0.715208	0.0321201	LO	0.85061	0.111315	-	1.05607	0.93697	-
413	ENSG00000173262	SLC2A14		HU-10518-1	solute carrier family 2 (facilitated glucose transporter), member 14 [Source:HGNC Symbol;Acc:18301]	Channel	-	-		0.770992	0.770992	0.108093	-
414	ENSG00000059804	SLC2A3		HU-11112-1	solute carrier family 2 (facilitated glucose transporter), member 3 [Source:HGNC Symbol;Acc:11007]	Channel	-	-		0.907027	0.907027	0.672272	-
415	ENSG00000112473	SLC39A7		HU-11289-1	solute carrier family 39 (zinc transporter), member 7 [Source:HGNC Symbol;Acc:4927]	Channel	-	-		1.13173	1.13173	0.0923677	-
416	ENSG00000173826	KCNH6		HU-11503-1	potassium voltage-gated channel, subfamily H (eag-related), member 6 [Source:HGNC Symbol;Acc:18862]	Channel	-	-		0.824819	0.824819	0.361445	-
417	ENSG00000109572	CLCN3		HU-11588-1	chloride channel, voltage-sensitive 3 [Source:HGNC Symbol;Acc:2021]	Channel	-	-		0.876884	0.876884	0.457957	-
418	ENSG00000137672	TRPC6		HU-11636-1	transient receptor potential cation channel, subfamily C, member 6 [Source:HGNC Symbol;Acc:12338]	Channel	-	-		0.816598	0.816598	0.257358	-
419	ENSG00000141873	SLC39A3		HU-11871-1	solute carrier family 39 (zinc transporter), member 3 [Source:HGNC Symbol;Acc:17128]	Channel	-	-		1.0413	1.0413	0.495323	-
420	ENSG00000149575	SCN2B		HU-12009-1	sodium channel, voltage-gated, type II, beta subunit [Source:HGNC Symbol;Acc:10589]	Channel	-	-		1.1374	1.1374	0.160309	-
421	ENSG00000113504	SLC12A7		HU-13451-1	solute carrier family 12 (potassium/chloride transporter), member 7 [Source:HGNC Symbol;Acc:10915]	Channel	-	-		0.806616	0.806616	0.232382	-
422	ENSG00000018625	ATP1A2		HU-13499-1	ATPase, Na+/K+ transporting, alpha 2 polypeptide [Source:HGNC Symbol;Acc:800]	Channel	-	-		0.955959	0.955959	0.462755	-
423	ENSG00000137731	FXYD2		HU-13550-1	FXYD domain containing ion transport regulator 2 [Source:HGNC Symbol;Acc:4026]	Channel	-	-		1.01869	1.01869	0.745549	-
424	ENSG00000153822	KCNJ16		HU-14049-1	potassium inwardly-rectifying channel, subfamily J, member 16 [Source:HGNC Symbol;Acc:6262]	Channel	Mitotic	-		1.10901	1.10901	0.772092	-
425	ENSG00000163581	SLC2A2		HU-14420-1	solute carrier family 2 (facilitated glucose transporter), member 2 [Source:HGNC Symbol;Acc:11006]	Channel	-	-		0.893782	0.893782	0.230074	-
426	ENSG00000197506	SLC28A3		HU-14452-1	solute carrier family 28 (concentrative nucleoside transporter), member 3 [Source:HGNC Symbol;Acc:16484]	Channel	-	-		0.861638	0.663611	0.0100107	LO	0.900915	0.308778	-	1.02039	0.654769	-
427	ENSG00000011083	SLC6A7		HU-14468-1	solute carrier family 6 (neurotransmitter transporter), member 7 [Source:HGNC Symbol;Acc:11054]	Channel	-	-		0.873134	0.633719	0.00910144	LO	0.931402	0.517702	-	1.05428	0.926854	-
428	ENSG00000162383	SLC1A7		HU-14639-1	solute carrier family 1 (glutamate transporter), member 7 [Source:HGNC Symbol;Acc:10945]	Channel	-	-		1.2764	1.2764	0.152393	-
429	ENSG00000080709	KCNN2		HU-15012-1	potassium intermediate/small conductance calcium-activated channel, subfamily N, member 2 [Source:HGNC Symbol;Acc:6291]	Channel	-	-		1.17178	1.17178	0.471891	-
430	ENSG00000158411	MITD1		HU-15362-1	MIT, microtubule interacting and transport, domain containing 1 [Source:HGNC Symbol;Acc:25207]	Channel	-	-		0.828019	0.828019	0.0836392	-
431	ENSG00000174640	SLCO2A1		HU-15477-1	solute carrier organic anion transporter family, member 2A1 [Source:HGNC Symbol;Acc:10955]	Channel	-	-		1.07613	1.07613	0.928305	-
432	ENSG00000136888	ATP6V1G1		HU-15624-1	ATPase, H+ transporting, lysosomal 13kDa, V1 subunit G1 [Source:HGNC Symbol;Acc:864]	Channel	-	-		1.1658	1.1658	0.505964	-
433	ENSG00000163798	SLC4A1AP		HU-15669-1	solute carrier family 4 (anion exchanger), member 1, adaptor protein [Source:HGNC Symbol;Acc:13813]	Channel	-	-		0.959546	0.959546	0.39983	-
434	ENSG00000148408	CACNA1B		HU-15904-1	calcium channel, voltage-dependent, N type, alpha 1B subunit [Source:HGNC Symbol;Acc:1389]	Channel	-	-		0.949418	0.743893	0.0298973	LO	0.957317	0.679939	-	1.14704	0.397346	-
435	ENSG00000116396	KCNC4		HU-16028-1	potassium voltage-gated channel, Shaw-related subfamily, member 4 [Source:HGNC Symbol;Acc:6236]	Channel	-	-		0.86676	0.732363	0.0163075	LO	0.858232	0.138635	-	1.00968	0.595179	-
436	ENSG00000157106	SMG1		HU-07003-1	SMG1 phosphatidylinositol 3-kinase-related kinase [Source:HGNC Symbol;Acc:30045]	Kinases	-	-	Not a hit any longer, removed from the primary hits.	0.712937	0.627451	0.0200117	LO	0.743187	0.0753428	-	0.598473	1.97404e-05	LO	0.882635	0.324652	-
437	ENSG00000070770	CSNK2A2		HU-01117-1	casein kinase 2, alpha prime polypeptide [Source:HGNC Symbol;Acc:2459]	Kinases	-	-		1.20227	1.20227	0.337	-
438	ENSG00000101109	STK4		HU-01221-1	serine/threonine kinase 4 [Source:HGNC Symbol;Acc:11408]	Kinases	-	-		1.14676	1.14676	0.631496	-
439	ENSG00000132964	CDK8		HU-02398-1	cyclin-dependent kinase 8 [Source:HGNC Symbol;Acc:1779]	Kinases	-	Higher force hit		1.63186	1.71713	0.00179589	HI	1.73736	2.2549e-06	HI	1.4411	0.00726293	HI
440	ENSG00000147669	POLR2K		HU-05653-1	polymerase (RNA) II (DNA directed) polypeptide K, 7.0kDa [Source:HGNC Symbol;Acc:9198]	Kinases	-	-		1.25263	1.25263	0.059405	-
441	ENSG00000155111	CDK19	CDC2L6	HU-06157-1	cyclin-dependent kinase 19 [Source:HGNC Symbol;Acc:19338]	Kinases	-	-		0.94049	0.94049	0.650123	-
442	ENSG00000196411	EPHB4		HU-07978-1	EPH receptor B4 [Source:HGNC Symbol;Acc:3395]	Kinases	-	-		1.01565	1.01565	0.920605	-
443	ENSG00000000457	SCYL3		HU-08023-1	SCY1-like 3 (S. cerevisiae) [Source:HGNC Symbol;Acc:19285]	Kinases	-	-		1.02526	1.02526	0.856701	-
444	ENSG00000165025	SYK		HU-08164-1	spleen tyrosine kinase [Source:HGNC Symbol;Acc:11491]	Kinases	-	-		1.27458	1.27458	0.170418	-
445	ENSG00000145348	TBCK		HU-08198-1	TBC1 domain containing kinase [Source:HGNC Symbol;Acc:28261]	Kinases	-	-		0.952273	0.952273	0.497964	-
446	ENSG00000167601	AXL		HU-08146-1	AXL receptor tyrosine kinase [Source:HGNC Symbol;Acc:905]	Kinases	-	-		1.18885	1.18885	0.746953	-
447	ENSG00000135341	MAP3K7		HU-08179-1	mitogen-activated protein kinase kinase kinase 7 [Source:HGNC Symbol;Acc:6859]	Kinases	-	-		1.0171	0.76494	0.0329831	LO	1.25397	0.0981463	-	1.03237	0.808891	-
448	ENSG00000169967	MAP3K2		HU-08135-1	mitogen-activated protein kinase kinase kinase 2 [Source:HGNC Symbol;Acc:6854]	Kinases	Mitotic	Higher force hit		1.36464	1.45146	0.00642697	HI	1.17811	0.182756	-	1.46434	0.0119497	HI
449	ENSG00000174292	TNK1		HU-08275-1	tyrosine kinase, non-receptor, 1 [Source:HGNC Symbol;Acc:11940]	Kinases	-	-		1.06534	1.06534	0.674431	-
450	ENSG00000065357	DGKA		HU-08288-1	diacylglycerol kinase, alpha 80kDa [Source:HGNC Symbol;Acc:2849]	Kinases	-	-		0.83864	0.83864	0.253991	-
451	ENSG00000197168	NEK5		HU-08220-1	NIMA-related kinase 5 [Source:HGNC Symbol;Acc:7748]	Kinases	-	-		1.30253	1.30253	0.058558	-
452	ENSG00000120156	TEK		HU-08228-1	TEK tyrosine kinase, endothelial [Source:HGNC Symbol;Acc:11724]	Kinases	-	-	Very low force in the 1st run.	0.801122	0.340528	0.000377461	LO	0.940751	0.694772	-	0.956743	0.620232	-	0.966467	0.797191	-
453	ENSG00000115977	AAK1		HU-08403-1	AP2 associated kinase 1 [Source:HGNC Symbol;Acc:19679]	Kinases	Mitotic	-		1.23182	1.23182	0.238882	-
454	ENSG00000085511	MAP3K4		HU-08448-1	mitogen-activated protein kinase kinase kinase 4 [Source:HGNC Symbol;Acc:6856]	Kinases	-	-		0.995449	0.995449	0.33414	-
455	ENSG00000152556	PFKM		HU-08426-1	phosphofructokinase, muscle [Source:HGNC Symbol;Acc:8877]	Kinases	-	-		1.32	1.54582	0.000628457	HI	1.17594	0.17852	-	1.23825	0.139556	-
456	ENSG00000162434	JAK1		HU-08487-1	Janus kinase 1 [Source:HGNC Symbol;Acc:6190]	Kinases	-	-		1.12749	1.12749	0.222963	-
457	ENSG00000077264	PAK3		HU-08684-1	p21 protein (Cdc42/Rac)-activated kinase 3 [Source:HGNC Symbol;Acc:8592]	Kinases	-	-		1.12952	1.12952	0.253682	-
458	ENSG00000114956	DGUOK		HU-08775-1	deoxyguanosine kinase [Source:HGNC Symbol;Acc:2858]	Kinases	-	-		1.1896	1.36319	0.0405626	HI	1.07406	0.569086	-	1.13154	0.35686	-
459	ENSG00000170390	DCLK2		HU-08970-1	doublecortin-like kinase 2 [Source:HGNC Symbol;Acc:19002]	Kinases	-	-		1.08811	1.08811	0.537294	-
460	ENSG00000147507	LYN	Different ID in the latest annotation	HU-08996-1	V-Yes-1 Yamaguchi Sarcoma Viral Related Oncogene Homolog	Kinases	-	-		0.906308	0.906308	0.633977	-
461	ENSG00000106617	PRKAG2		HU-09032-1	protein kinase, AMP-activated, gamma 2 non-catalytic subunit [Source:HGNC Symbol;Acc:9386]	Kinases	-	-		1.06477	1.06477	0.928739	-
462	ENSG00000135250	SRPK2		HU-09010-1	SRSF protein kinase 2 [Source:HGNC Symbol;Acc:11306]	Kinases	-	Higher force hit		1.26488	1.39	0.01	HI	1.36019	0.0120581	HI	1.16957	0.341274	-
463	ENSG00000156515	HK1		HU-08988-1	hexokinase 1 [Source:HGNC Symbol;Acc:4922]	Kinases	Mitotic	-		1.24768	1.39442	0.048782	HI	1.29949	0.0564645	-	1.04913	0.697032	-
464	ENSG00000112144	ICK		HU-09185-1	intestinal cell (MAK-like) kinase [Source:HGNC Symbol;Acc:21219]	Kinases	-	-		1.07719	1.07719	0.573343	-
465	ENSG00000075413	MARK3		HU-09302-1	MAP/microtubule affinity-regulating kinase 3 [Source:HGNC Symbol;Acc:6897]	Kinases	-	-		0.885648	0.885648	0.264532	-
466	ENSG00000065675	PRKCQ		HU-09360-1	protein kinase C, theta [Source:HGNC Symbol;Acc:9410]	Kinases	Mitotic	-		1.17863	1.17863	0.224562	-
467	ENSG00000013441	CLK1		HU-09508-1	CDC-like kinase 1 [Source:HGNC Symbol;Acc:2068]	Kinases	-	-		1.13617	1.13617	0.231672	-
468	ENSG00000188906	LRRK2		HU-09859-1	leucine-rich repeat kinase 2 [Source:HGNC Symbol;Acc:18618]	Kinases	-	Lower force hit		0.694963	0.4086	0.00185364	LO	0.901734	0.323477	-	0.774555	0.0330158	LO
469	ENSG00000125695	STRADA	Different ID in the latest annotation	HU-09954-1	STE20-Related Kinase Adaptor Alpha	Kinases	-	-		0.953383	0.953383	0.84787	-
470	ENSG00000198796	ALPK2		HU-10064-1	alpha-kinase 2 [Source:HGNC Symbol;Acc:20565]	Kinases	-	-		1.2628	1.2628	0.931279	-
471	ENSG00000214102	WEE2		HU-10321-1	WEE1 homolog 2 (S. pombe) [Source:HGNC Symbol;Acc:19684]	Kinases	-	-		1.12304	1.12304	0.353093	-
472	ENSG00000205111	CDKL4		HU-10269-1	cyclin-dependent kinase-like 4 [Source:HGNC Symbol;Acc:19287]	Kinases	-	-		1.0538	1.0538	0.627657	-
473	ENSG00000204217	BMPR2		HU-10381-1	bone morphogenetic protein receptor, type II (serine/threonine kinase) [Source:HGNC Symbol;Acc:1078]	Kinases	-	-		1.07818	1.07818	0.531311	-
474	ENSG00000069956	MAPK6		HU-10612-1	mitogen-activated protein kinase 6 [Source:HGNC Symbol;Acc:6879]	Kinases	-	Higher force hit		1.34866	1.40637	0.00448452	HI	1.3591	0.0145926	HI	1.28051	0.0719674	-
475	ENSG00000183943	PRKX		HU-10782-1	protein kinase, X-linked [Source:HGNC Symbol;Acc:9441]	Kinases	-	-		1.02526	1.02526	0.824918	-
476	ENSG00000065559	MAP2K4		HU-10842-1	mitogen-activated protein kinase kinase 4 [Source:HGNC Symbol;Acc:6844]	Kinases	-	-		0.919295	0.919295	0.584588	-
477	ENSG00000102572	STK24		HU-11068-1	serine/threonine kinase 24 [Source:HGNC Symbol;Acc:11403]	Kinases	-	-		1.28521	1.28521	0.125875	-
478	ENSG00000135002	RFK		HU-11155-1	riboflavin kinase [Source:HGNC Symbol;Acc:30324]	Kinases	-	Higher force hit		1.37199	1.4004	0.00184439	HI	1.43822	0.00246712	HI	1.27734	0.149554	-
479	ENSG00000146872	TLK2		HU-11394-1	tousled-like kinase 2 [Source:HGNC Symbol;Acc:11842]	Kinases	-	-		1.0386	1.0386	0.798454	-
480	ENSG00000112739	PRPF4B		HU-11451-1	pre-mRNA processing factor 4B [Source:HGNC Symbol;Acc:17346]	Kinases	-	-		1.17153	1.17153	0.217297	-
481	ENSG00000143398	PIP5K1A		HU-11480-1	phosphatidylinositol-4-phosphate 5-kinase, type I, alpha [Source:HGNC Symbol;Acc:8994]	Kinases	-	-		1.11603	1.11603	0.461321	-
482	ENSG00000079277	MKNK1		HU-11521-1	MAP kinase interacting serine/threonine kinase 1 [Source:HGNC Symbol;Acc:7110]	Kinases	-	-		1.30716	1.47874	0.00378004	HI	1.25802	0.0763179	-	1.18473	0.135865	-
483	ENSG00000081377	CDC14B		HU-11533-1	cell division cycle 14B [Source:HGNC Symbol;Acc:1719]	Kinases	-	-		1.13729	1.13729	0.41416	-
484	ENSG00000006530	AGK		HU-11510-1	acylglycerol kinase [Source:HGNC Symbol;Acc:21869]	Kinases	-	-		1.17494	1.17494	0.221745	-
485	ENSG00000198586	TLK1		HU-11511-1	tousled-like kinase 1 [Source:HGNC Symbol;Acc:11841]	Kinases	-	-		0.739477	0.739477	0.872195	-
486	ENSG00000196475	GK2		HU-11609-1	glycerol kinase 2 [Source:HGNC Symbol;Acc:4291]	Kinases	-	-		1.33835	1.66082	1.23633e-05	HI	1.14451	0.312295	-	1.20972	0.198323	-
487	ENSG00000085231	TAF9		HU-11614-1	TAF9 RNA polymerase II, TATA box binding protein (TBP)-associated factor, 32kDa [Source:HGNC Symbol;Acc:11542]	Kinases	-	-		1.17778	1.17778	0.12199	-
488	ENSG00000104205	SGK3		HU-11654-1	serum/glucocorticoid regulated kinase family, member 3 [Source:HGNC Symbol;Acc:10812]	Kinases	-	-		0.978996	0.978996	0.865914	-
489	ENSG00000074590	NUAK1		HU-10007-1	NUAK family, SNF1-like kinase, 1 [Source:HGNC Symbol;Acc:14311]	Kinases	-	Higher force hit		1.32721	1.45818	0.00675761	HI	1.19328	0.144597	-	1.33016	0.0487119	HI
490	ENSG00000007264	MATK		HU-08444-1	megakaryocyte-associated tyrosine kinase [Source:HGNC Symbol;Acc:6906]	Kinases	-	-		1.27665	1.27665	0.154528	-
491	ENSG00000133275	CSNK1G2		HU-08115-1	casein kinase 1, gamma 2 [Source:HGNC Symbol;Acc:2455]	Kinases	-	-		0.925788	0.925788	0.516963	-
492	ENSG00000147224	PRPS1		HU-10976-1	phosphoribosyl pyrophosphate synthetase 1 [Source:HGNC Symbol;Acc:9462]	Kinases	-	-		0.935338	0.935338	0.66862	-
493	ENSG00000198682	PAPSS2		HU-07966-1	3'-phosphoadenosine 5'-phosphosulfate synthase 2 [Source:HGNC Symbol;Acc:8604]	Kinases	-	-		0.935154	0.935154	0.278186	-
494	ENSG00000186716	BCR		HU-09489-1	breakpoint cluster region [Source:HGNC Symbol;Acc:1014]	Kinases	-	-		1.08304	1.08304	0.505579	-
495	ENSG00000122008	POLK		HU-08202-1	polymerase (DNA directed) kappa [Source:HGNC Symbol;Acc:9183]	Kinases	-	-		1.20936	1.20936	0.174747	-
496	ENSG00000123836	PFKFB2		HU-07977-1	6-phosphofructo-2-kinase/fructose-2,6-biphosphatase 2 [Source:HGNC Symbol;Acc:8873]	Kinases	-	Higher force hit		1.28331	1.44574	0.0180804	HI	1.03071	0.801931	-	1.37348	0.0382205	HI
497	ENSG00000105851	PIK3CG		HU-08163-1	phosphatidylinositol-4,5-bisphosphate 3-kinase, catalytic subunit gamma [Source:HGNC Symbol;Acc:8978]	Kinases	Mitotic	-		0.994064	0.994064	0.960594	-
498	ENSG00000038382	TRIO		HU-08312-1	trio Rho guanine nucleotide exchange factor [Source:HGNC Symbol;Acc:12303]	Kinases	-	Higher force hit		1.40249	1.28897	0.00869404	HI	1.28855	0.0881387	-	1.32824	0.00368387	HI	1.70419	0.00375712	HI
499	ENSG00000168297	PXK		HU-08479-1	PX domain containing serine/threonine kinase [Source:HGNC Symbol;Acc:23326]	Kinases	-	-		0.971591	0.971591	0.657589	-
500	ENSG00000149930	TAOK2		HU-09444-1	TAO kinase 2 [Source:HGNC Symbol;Acc:16835]	Kinases	-	-		0.980451	0.980451	0.954628	-
501	ENSG00000136098	NEK3		HU-09425-1	NIMA-related kinase 3 [Source:HGNC Symbol;Acc:7746]	Kinases	Mitotic	-		1.18544	1.18544	0.00967302	-
502	ENSG00000160209	PDXK		HU-09911-1	pyridoxal (pyridoxine, vitamin B6) kinase [Source:HGNC Symbol;Acc:8819]	Kinases	-	-		1.38947	1.38947	0.0716605	-
503	ENSG00000198752	CDC42BPB		HU-10143-1	CDC42 binding protein kinase beta (DMPK-like) [Source:HGNC Symbol;Acc:1738]	Kinases	-	-		1.03158	1.03158	0.827027	-
504	ENSG00000108443	RPS6KB1		HU-10746-1	ribosomal protein S6 kinase, 70kDa, polypeptide 1 [Source:HGNC Symbol;Acc:10436]	Kinases	-	-		0.856476	0.856476	0.252739	-
505	ENSG00000004455	AK2		HU-11410-1	adenylate kinase 2 [Source:HGNC Symbol;Acc:362]	Kinases	-	-		1.03635	1.03635	0.80582	-
506	ENSG00000149311	ATM		HU-08952-1	ataxia telangiectasia mutated [Source:HGNC Symbol;Acc:795]	Kinases	-	-		0.858903	0.858903	0.248934	-
507	ENSG00000162433	AK4	AK3L1	HU-11408-1	adenylate kinase 4 [Source:HGNC Symbol;Acc:363]	Kinases	-	-		0.993182	0.993182	0.67069	-
508	ENSG00000143179	UCK2		HU-15324-1	uridine-cytidine kinase 2 [Source:HGNC Symbol;Acc:12562]	Kinases	-	-		1.04762	1.04762	0.779413	-
509	ENSG00000156110	ADK		HU-09268-1	adenosine kinase [Source:HGNC Symbol;Acc:257]	Kinases	-	-		0.902162	0.902162	0.228983	-
510	ENSG00000058091	CDK14	PFTK1	HU-08733-1	cyclin-dependent kinase 14 [Source:HGNC Symbol;Acc:8883]	Kinases	-	-		1.03041	1.03041	0.818121	-
511	ENSG00000113712	CSNK1A1		HU-09319-1	casein kinase 1, alpha 1 [Source:HGNC Symbol;Acc:2451]	Kinases	-	-		0.905484	0.905484	0.548134	-
512	ENSG00000156958	GALK2		HU-15386-1	galactokinase 2 [Source:HGNC Symbol;Acc:4119]	Kinases	-	Higher force hit		1.33837	1.36289	0.0190399	HI	1.18895	0.087393	-	1.46329	0.0124934	HI
513	ENSG00000050748	MAPK9		HU-08068-1	mitogen-activated protein kinase 9 [Source:HGNC Symbol;Acc:6886]	Kinases	-	-		1.05977	1.05977	0.731021	-
514	ENSG00000141720	PIP4K2B	PIP5K2B	HU-08737-1	phosphatidylinositol-5-phosphate 4-kinase, type II, beta [Source:HGNC Symbol;Acc:8998]	Kinases	-	-		0.967344	0.967344	0.803463	-
515	ENSG00000198793	MTOR	FRAP1	HU-10164-1	mechanistic target of rapamycin (serine/threonine kinase) [Source:HGNC Symbol;Acc:3942]	Kinases	-	Lower force hit		0.549503	0.468864	6.735e-05	LO	0.567919	1.27243e-05	LO	0.611727	0.00665491	LO
516	ENSG00000136021	SCYL2		HU-11488-1	SCY1-like 2 (S. cerevisiae) [Source:HGNC Symbol;Acc:19286]	Kinases	-	-		0.977444	0.977444	0.939705	-
517	ENSG00000137764	MAP2K5		HU-08544-1	mitogen-activated protein kinase kinase 5 [Source:HGNC Symbol;Acc:6845]	Kinases	Mitotic	-		0.791809	0.791809	0.615315	-
518	ENSG00000145214	DGKQ		HU-08695-1	diacylglycerol kinase, theta 110kDa [Source:HGNC Symbol;Acc:2856]	Kinases	-	-		1.21484	1.34035	0.025829	HI	1.08598	0.483455	-	1.21817	0.185181	-
519	ENSG00000134058	CDK7		HU-10856-1	cyclin-dependent kinase 7 [Source:HGNC Symbol;Acc:1778]	Kinases	-	-		0.990665	0.990665	0.949905	-
520	ENSG00000065243	PKN2		HU-08554-1	protein kinase N2 [Source:HGNC Symbol;Acc:9406]	Kinases	-	Higher force hit		1.35321	1.33606	0.0526287	-	1.33634	0.00223038	HI	1.38722	0.00663685	HI
521	ENSG00000082126	MPP4		HU-09306-1	membrane protein, palmitoylated 4 (MAGUK p55 subfamily member 4) [Source:HGNC Symbol;Acc:13680]	Kinases	-	-		1.2557	1.2557	0.146512	-
522	ENSG00000198909	MAP3K3		HU-10136-1	mitogen-activated protein kinase kinase kinase 3 [Source:HGNC Symbol;Acc:6855]	Kinases	-	-		1.14726	1.14726	0.354157	-
523	ENSG00000156970	BUB1B		HU-05210-1	BUB1 mitotic checkpoint serine/threonine kinase B [Source:HGNC Symbol;Acc:1149]	Kinases	Mitotic	Lower force hit		0.622858	0.776942	0.129873	-	0.689306	0.0358073	LO	0.402324	2.82798e-05	LO
524	ENSG00000133597	ADCK2		HU-15440-1	aarF domain containing kinase 2 [Source:HGNC Symbol;Acc:19039]	Kinases	-	-		0.625711	0.625711	0.637908	-
525	ENSG00000143393	PI4KB		HU-09143-1	phosphatidylinositol 4-kinase, catalytic, beta [Source:HGNC Symbol;Acc:8984]	Kinases	Mitotic	-		1.21404	1.21404	0.0772243	-
526	ENSG00000067177	PHKA1		HU-11357-1	phosphorylase kinase, alpha 1 (muscle) [Source:HGNC Symbol;Acc:8925]	Kinases	-	-		1.06301	1.06301	0.574149	-
527	ENSG00000112062	MAPK14		HU-08144-1	mitogen-activated protein kinase 14 [Source:HGNC Symbol;Acc:6876]	Kinases	-	-		1.252	1.252	0.138966	-
528	ENSG00000159899	NPR2		HU-08604-1	natriuretic peptide receptor B/guanylate cyclase B (atrionatriuretic peptide receptor B) [Source:HGNC Symbol;Acc:7944]	Kinases	-	-		1.04868	1.04868	0.693887	-
529	ENSG00000117650	NEK2		HU-10995-1	NIMA-related kinase 2 [Source:HGNC Symbol;Acc:7745]	Kinases	-	-		1.22754	1.22754	0.0996636	-
530	ENSG00000151093	OXSM	KS	HU-03960-1	3-oxoacyl-ACP synthase, mitochondrial [Source:HGNC Symbol;Acc:26063]	Kinases	-	-		1.02757	1.02757	0.852066	-
531	ENSG00000175054	ATR		HU-04034-1	ataxia telangiectasia and Rad3 related [Source:HGNC Symbol;Acc:882]	Kinases	-	Lower force hit		0.737911	0.744951	0.016674	LO	0.695244	0.0158118	LO	0.773539	0.0469925	LO
532	ENSG00000072415	MPP5		HU-04257-1	membrane protein, palmitoylated 5 (MAGUK p55 subfamily member 5) [Source:HGNC Symbol;Acc:18669]	Kinases	-	-		0.957976	0.957976	0.710691	-
533	ENSG00000144118	RALB		HU-04427-1	v-ral simian leukemia viral oncogene homolog B [Source:HGNC Symbol;Acc:9840]	Kinases	-	-		1.03693	1.03693	0.807597	-
534	ENSG00000100030	MAPK1		HU-04417-1	mitogen-activated protein kinase 1 [Source:HGNC Symbol;Acc:6871]	Kinases	-	-		1.18369	1.18369	0.20078	-
535	ENSG00000152520	PAN3		HU-04482-1	PAN3 poly(A) specific ribonuclease subunit homolog (S. cerevisiae) [Source:HGNC Symbol;Acc:29991]	Kinases	-	-		0.877407	0.877407	0.94541	-
536	ENSG00000115216	NRBP1		HU-04504-1	nuclear receptor binding protein 1 [Source:HGNC Symbol;Acc:7993]	Kinases	-	-		1.01965	1.01965	0.939472	-
537	ENSG00000157680	DGKI		HU-04622-1	diacylglycerol kinase, iota [Source:HGNC Symbol;Acc:2855]	Kinases	Mitotic	-		0.877844	0.877844	0.439002	-
538	ENSG00000087095	NLK		HU-04639-1	nemo-like kinase [Source:HGNC Symbol;Acc:29858]	Kinases	-	-		1.09574	1.09574	0.411405	-
539	ENSG00000124253	PCK1		HU-04929-1	phosphoenolpyruvate carboxykinase 1 (soluble) [Source:HGNC Symbol;Acc:8724]	Kinases	-	Lower force hit		0.642454	0.489179	0.000431165	LO	0.796618	0.00931923	LO	0.671756	0.0186357	LO	0.612265	5.39805e-06	LO
540	ENSG00000151414	NEK7		HU-05058-1	NIMA-related kinase 7 [Source:HGNC Symbol;Acc:13386]	Kinases	Mitotic	-		1.01469	1.01469	0.913058	-
541	ENSG00000106799	TGFBR1		HU-05113-1	transforming growth factor, beta receptor 1 [Source:HGNC Symbol;Acc:11772]	Kinases	-	-		1.22741	1.22741	0.119223	-
542	ENSG00000171174	RBKS		HU-05189-1	ribokinase [Source:HGNC Symbol;Acc:30325]	Kinases	-	Lower force hit		0.74836	0.765915	0.0443694	LO	0.701116	0.00412017	LO	0.778049	0.0338336	LO
543	ENSG00000074966	TXK		HU-05217-1	TXK tyrosine kinase [Source:HGNC Symbol;Acc:12434]	Kinases	-	-		0.811649	0.811649	0.574692	-
544	ENSG00000107968	MAP3K8		HU-05199-1	mitogen-activated protein kinase kinase kinase 8 [Source:HGNC Symbol;Acc:6860]	Kinases	-	Higher force hit		1.29758	1.42055	0.00525221	HI	1.4283	0.0213329	HI	1.0439	0.996137	-
545	ENSG00000090376	IRAK3		HU-05311-1	interleukin-1 receptor-associated kinase 3 [Source:HGNC Symbol;Acc:17020]	Kinases	-	-		1.06228	1.06228	0.652497	-
546	ENSG00000128829	EIF2AK4		HU-05395-1	eukaryotic translation initiation factor 2 alpha kinase 4 [Source:HGNC Symbol;Acc:19687]	Kinases	-	-		1.1208	1.1208	0.330474	-
547	ENSG00000184304	PRKD1		HU-05474-1	protein kinase D1 [Source:HGNC Symbol;Acc:9407]	Kinases	-	-		0.993424	0.993424	0.954952	-
548	ENSG00000143479	DYRK3		HU-05679-1	dual-specificity tyrosine-(Y)-phosphorylation regulated kinase 3 [Source:HGNC Symbol;Acc:3094]	Kinases	-	-		0.834194	0.834194	0.667881	-
549	ENSG00000140795	MYLK3		HU-05685-1	myosin light chain kinase 3 [Source:HGNC Symbol;Acc:29826]	Kinases	-	-		0.867833	0.867833	0.232244	-
550	ENSG00000196511	TPK1		HU-05778-1	thiamin pyrophosphokinase 1 [Source:HGNC Symbol;Acc:17358]	Kinases	-	-		0.937003	0.937003	0.621182	-
551	ENSG00000091436	MLTK	ZAK	HU-05817-1	Mitogen-activated protein kinase kinase kinase MLT [Source:UniProtKB/Swiss-Prot;Acc:Q9NYL2]	Kinases	-	-		0.731799	0.731799	0.276254	-
552	ENSG00000058404	CAMK2B		HU-05919-1	calcium/calmodulin-dependent protein kinase II beta [Source:HGNC Symbol;Acc:1461]	Kinases	-	-		0.883773	0.883773	0.180315	-
553	ENSG00000078795	PKD2L2		HU-06048-1	polycystic kidney disease 2-like 2 [Source:HGNC Symbol;Acc:9012]	Kinases	Mitotic	-		1.07784	1.07784	0.542542	-
554	ENSG00000128881	TTBK2		HU-06037-1	tau tubulin kinase 2 [Source:HGNC Symbol;Acc:19141]	Kinases	-	-		1.17594	1.17594	0.119692	-
555	ENSG00000111837	MAK		HU-06138-1	male germ cell-associated kinase [Source:HGNC Symbol;Acc:6816]	Kinases	-	-		0.874674	0.874674	0.287784	-
556	ENSG00000070759	TESK2		HU-06259-1	testis-specific kinase 2 [Source:HGNC Symbol;Acc:11732]	Kinases	-	-		0.901259	0.901259	0.508384	-
557	ENSG00000133083	DCLK1	DCAMKL1	HU-06376-1	doublecortin-like kinase 1 [Source:HGNC Symbol;Acc:2700]	Kinases	-	-		0.921283	0.921283	0.618048	-
558	ENSG00000065883	CDK13	CDC2L5	HU-06477-1	cyclin-dependent kinase 13 [Source:HGNC Symbol;Acc:1733]	Kinases	Mitotic	-		1.01757	1.01757	0.906335	-
559	ENSG00000110721	CHKA		HU-06627-1	choline kinase alpha [Source:HGNC Symbol;Acc:1937]	Kinases	-	-		0.982594	0.982594	0.937188	-
560	ENSG00000156510	HKDC1		HU-06827-1	hexokinase domain containing 1 [Source:HGNC Symbol;Acc:23302]	Kinases	-	-		0.871421	0.871421	0.185053	-
561	ENSG00000197442	MAP3K5		HU-06830-1	mitogen-activated protein kinase kinase kinase 5 [Source:HGNC Symbol;Acc:6857]	Kinases	-	-		0.844311	0.844311	0.273229	-
562	ENSG00000196632	WNK3		HU-06938-1	WNK lysine deficient protein kinase 3 [Source:HGNC Symbol;Acc:14543]	Kinases	-	-		1.14586	1.14586	0.39314	-
563	ENSG00000028116	VRK2		HU-07073-1	vaccinia related kinase 2 [Source:HGNC Symbol;Acc:12719]	Kinases	Mitotic	-		0.896828	0.896828	0.452035	-
564	ENSG00000108946	PRKAR1A		HU-07134-1	protein kinase, cAMP-dependent, regulatory, type I, alpha [Source:HGNC Symbol;Acc:9388]	Kinases	-	-		0.946455	0.946455	0.698018	-
565	ENSG00000011566	MAP4K3		HU-07191-1	mitogen-activated protein kinase kinase kinase kinase 3 [Source:HGNC Symbol;Acc:6865]	Kinases	-	-		0.959368	1.29543	0.0195783	HI	0.778626	0.0527741	-	0.818293	0.601279	-	0.945122	0.384079	-
566	ENSG00000168404	MLKL		HU-07266-1	mixed lineage kinase domain-like [Source:HGNC Symbol;Acc:26617]	Kinases	-	-		0.981764	0.981764	0.894758	-
567	ENSG00000102893	PHKB		HU-07246-1	phosphorylase kinase, beta [Source:HGNC Symbol;Acc:8927]	Kinases	-	-		0.886019	0.886019	0.573245	-
568	ENSG00000102780	DGKH		HU-07284-1	diacylglycerol kinase, eta [Source:HGNC Symbol;Acc:2854]	Kinases	-	-		1.11331	1.11331	0.353398	-
569	ENSG00000119408	NEK6		HU-07225-1	NIMA-related kinase 6 [Source:HGNC Symbol;Acc:7749]	Kinases	-	-		0.779641	0.779641	0.145647	-
570	ENSG00000114670	NEK11		HU-07363-1	NIMA-related kinase 11 [Source:HGNC Symbol;Acc:18593]	Kinases	-	-		0.987469	0.987469	0.924596	-
571	ENSG00000083290	ULK2		HU-07410-1	unc-51 like autophagy activating kinase 2 [Source:HGNC Symbol;Acc:13480]	Kinases	-	-		1.1556	1.1556	0.342567	-
572	ENSG00000142627	EPHA2		HU-07505-1	EPH receptor A2 [Source:HGNC Symbol;Acc:3386]	Kinases	-	-		1.2584	1.2584	0.111875	-
573	ENSG00000183049	CAMK1D		HU-07572-1	calcium/calmodulin-dependent protein kinase ID [Source:HGNC Symbol;Acc:19341]	Kinases	-	-		1.03207	1.03207	0.829877	-
574	ENSG00000120539	MASTL		HU-07648-1	microtubule associated serine/threonine kinase-like [Source:HGNC Symbol;Acc:19042]	Kinases	Mitotic	-		0.956897	0.956897	0.731546	-
575	ENSG00000154027	AK5		HU-07639-1	adenylate kinase 5 [Source:HGNC Symbol;Acc:365]	Kinases	-	-		1.19371	1.19371	0.0764132	-
576	ENSG00000107242	PIP5K1B		HU-07607-1	phosphatidylinositol-4-phosphate 5-kinase, type I, beta [Source:HGNC Symbol;Acc:8995]	Kinases	-	-		1.22719	1.22719	0.124605	-
577	ENSG00000116141	MARK1		HU-07590-1	MAP/microtubule affinity-regulating kinase 1 [Source:HGNC Symbol;Acc:6896]	Kinases	-	-		1.27246	1.32695	0.0433554	HI	1.15326	0.183662	-	1.39256	0.00023969	HI	1.21707	0.297656	-
578	ENSG00000114302	PRKAR2A		HU-07708-1	protein kinase, cAMP-dependent, regulatory, type II, alpha [Source:HGNC Symbol;Acc:9391]	Kinases	-	Lower force hit		0.779235	0.74386	0.0082115	LO	0.79037	0.0381271	LO	0.803477	0.00321692	-
579	ENSG00000121101	TEX14		HU-07800-1	testis expressed 14 [Source:HGNC Symbol;Acc:11737]	Kinases	-	-		0.943797	0.943797	0.64328	-
580	ENSG00000161896	IP6K3	IHPK3	HU-07905-1	inositol hexakisphosphate kinase 3 [Source:HGNC Symbol;Acc:17269]	Kinases	-	Lower force hit		0.745228	0.71618	0.0290359	LO	0.793893	0.0515713	-	0.72561	0.0204146	LO
581	ENSG00000154310	TNIK		HU-08912-1	TRAF2 and NCK interacting kinase [Source:HGNC Symbol;Acc:30765]	Kinases	-	-		1.10082	1.2813	0.0334434	HI	0.760985	0.00540278	LO	1.33049	0.0174348	HI	1.03049	0.914516	-
582	ENSG00000110931	CAMKK2		HU-08385-1	calcium/calmodulin-dependent protein kinase kinase 2, beta [Source:HGNC Symbol;Acc:1470]	Kinases	-	-		1.01685	1.01685	0.902559	-
583	ENSG00000163932	PRKCD		HU-06706-1	protein kinase C, delta [Source:HGNC Symbol;Acc:9399]	Kinases	-	Higher force hit		1.4196	1.40359	0.0107855	HI	1.38344	0.0266313	HI	1.47175	0.0107934	HI
584	ENSG00000006837	CDKL3		HU-05616-1	cyclin-dependent kinase-like 3 [Source:HGNC Symbol;Acc:15483]	Kinases	-	-		1.04762	1.04762	0.664837	-
585	ENSG00000068745	IP6K2	IHPK2	HU-07393-1	inositol hexakisphosphate kinase 2 [Source:HGNC Symbol;Acc:17313]	Kinases	-	-		1.06647	1.06647	0.660748	-
586	ENSG00000136267	DGKB		HU-05408-1	diacylglycerol kinase, beta 90kDa [Source:HGNC Symbol;Acc:2850]	Kinases	-	-		0.95363	0.95363	0.719222	-
587	ENSG00000171105	INSR		HU-09184-1	insulin receptor [Source:HGNC Symbol;Acc:6091]	Kinases	-	-		1.04542	1.04542	0.705246	-
588	ENSG00000141867	BRD4		HU-07675-1	bromodomain containing 4 [Source:HGNC Symbol;Acc:13575]	Kinases	-	-		0.906232	0.906232	0.625996	-
589	ENSG00000176601	MAP3K19	YSK4	HU-07072-1	mitogen-activated protein kinase kinase kinase 19 [Source:HGNC Symbol;Acc:26249]	Kinases	-	-		0.927368	0.927368	0.55858	-
590	ENSG00000107643	MAPK8		HU-07297-1	mitogen-activated protein kinase 8 [Source:HGNC Symbol;Acc:6881]	Kinases	-	-		1.18443	1.18443	0.169284	-
591	ENSG00000121879	PIK3CA		HU-03939-1	phosphatidylinositol-4,5-bisphosphate 3-kinase, catalytic subunit alpha [Source:HGNC Symbol;Acc:8975]	Kinases	-	-		0.778947	0.778947	0.103192	-
592	ENSG00000163788	SNRK		HU-04448-1	SNF related kinase [Source:HGNC Symbol;Acc:30598]	Kinases	-	-		1.09826	1.24209	0.185913	-	0.954439	0.652321	-
593	ENSG00000136643	RPS6KC1		HU-04553-1	ribosomal protein S6 kinase, 52kDa, polypeptide 1 [Source:HGNC Symbol;Acc:10439]	Kinases	-	-		1.15972	1.15972	0.237856	-
594	ENSG00000067992	PDK3		HU-04813-1	pyruvate dehydrogenase kinase, isozyme 3 [Source:HGNC Symbol;Acc:8811]	Kinases	-	-		0.955902	0.955902	0.75919	-
595	ENSG00000150457	LATS2		HU-05578-1	large tumor suppressor kinase 2 [Source:HGNC Symbol;Acc:6515]	Kinases	-	-		0.999668	0.999668	0.99798	-
596	ENSG00000114739	ACVR2B		HU-05741-1	activin A receptor, type IIB [Source:HGNC Symbol;Acc:174]	Kinases	-	-		1.28018	1.28018	0.0735131	-
597	ENSG00000185189	NRBP2		HU-06982-1	nuclear receptor binding protein 2 [Source:HGNC Symbol;Acc:19339]	Kinases	-	-		1.13306	1.13306	0.273028	-
598	ENSG00000169118	CSNK1G1		HU-07378-1	casein kinase 1, gamma 1 [Source:HGNC Symbol;Acc:2454]	Kinases	-	-		1.2024	1.2024	0.149943	-
599	ENSG00000139625	MAP3K12		HU-07472-1	mitogen-activated protein kinase kinase kinase 12 [Source:HGNC Symbol;Acc:6851]	Kinases	Mitotic	-		0.825063	0.825063	0.126112	-
600	ENSG00000130414	NDUFA10		HU-07613-1	NADH dehydrogenase (ubiquinone) 1 alpha subcomplex, 10, 42kDa [Source:HGNC Symbol;Acc:7684]	Kinases	-	-		0.909235	0.909235	0.465797	-
601	ENSG00000060237	WNK1		HU-09432-1	WNK lysine deficient protein kinase 1 [Source:HGNC Symbol;Acc:14540]	Kinases	-	Lower force hit		0.511347	0.607963	0.000147486	LO	0.434527	1.2142e-07	LO	0.49155	3.56663e-07	LO
602	ENSG00000096063	SRPK1		HU-06103-1	SRSF protein kinase 1 [Source:HGNC Symbol;Acc:11305]	Kinases	-	-		0.909151	0.909151	0.550969	-
603	ENSG00000034152	MAP2K3		HU-08828-1	mitogen-activated protein kinase kinase 3 [Source:HGNC Symbol;Acc:6843]	Kinases	-	-		1.15171	1.15171	0.0738479	-
604	ENSG00000154229	PRKCA		HU-05082-1	protein kinase C, alpha [Source:HGNC Symbol;Acc:9393]	Kinases	-	-		1.22403	1.22403	0.141211	-
605	ENSG00000162302	RPS6KA4		HU-07961-1	ribosomal protein S6 kinase, 90kDa, polypeptide 4 [Source:HGNC Symbol;Acc:10433]	Kinases	-	-		1.10633	1.10633	0.475671	-
606	ENSG00000180815	MAP3K15		HU-09942-1	mitogen-activated protein kinase kinase kinase 15 [Source:HGNC Symbol;Acc:31689]	Kinases	-	-		1.22105	1.22105	0.079479	-
607	ENSG00000181929	PRKAG1		HU-05813-1	protein kinase, AMP-activated, gamma 1 non-catalytic subunit [Source:HGNC Symbol;Acc:9385]	Kinases	-	-		1.08371	1.08371	0.582774	-
608	ENSG00000142208	AKT1		HU-08350-1	v-akt murine thymoma viral oncogene homolog 1 [Source:HGNC Symbol;Acc:391]	Kinases	-	-		0.752379	0.752379	0.100844	-
609	ENSG00000184216	IRAK1		HU-09329-1	interleukin-1 receptor-associated kinase 1 [Source:HGNC Symbol;Acc:6112]	Kinases	-	-		0.834105	0.700703	0.0112438	LO	0.816207	0.0997415	-	0.77439	0.470523	-	1.04512	0.995381	-
610	ENSG00000134602	MST4		HU-08208-1	Serine/threonine-protein kinase MST4 [Source:UniProtKB/Swiss-Prot;Acc:Q9P289]	Kinases	Mitotic	-		0.967838	0.967838	0.828689	-
611	ENSG00000138756	BMP2K		HU-07668-1	BMP2 inducible kinase [Source:HGNC Symbol;Acc:18041]	Kinases	-	-		0.849225	0.849225	0.765881	-
612	ENSG00000170145	SIK2	SNF1LK2	HU-05080-1	salt-inducible kinase 2 [Source:HGNC Symbol;Acc:21680]	Kinases	-	-		0.871421	0.871421	0.121994	-
613	ENSG00000156345	CDK20	CCRK	HU-06196-1	cyclin-dependent kinase 20 [Source:HGNC Symbol;Acc:21420]	Kinases	-	-		0.882045	0.882045	0.216311	-
614	ENSG00000163785	RYK		HU-15368-1	receptor-like tyrosine kinase [Source:HGNC Symbol;Acc:10481]	Kinases	Mitotic	-		1.14486	1.14486	0.247225	-
615	ENSG00000141959	PFKL		HU-05887-1	phosphofructokinase, liver [Source:HGNC Symbol;Acc:8876]	Kinases	-	-		0.798461	0.798461	0.078587	-
616	ENSG00000151208	DLG5		HU-05341-1	discs, large homolog 5 (Drosophila) [Source:HGNC Symbol;Acc:2904]	Kinases	-	Lower force hit		0.607431	0.735363	0.0408354	LO	0.657663	0.00130123	LO	0.429268	0.00872585	LO
617	ENSG00000115020	PIKFYVE	PIP5K3	HU-06883-1	phosphoinositide kinase, FYVE finger containing [Source:HGNC Symbol;Acc:23785]	Kinases	-	-		0.906167	0.906167	0.50625	-
618	ENSG00000072133	RPS6KA6		HU-01126-1	ribosomal protein S6 kinase, 90kDa, polypeptide 6 [Source:HGNC Symbol;Acc:10435]	Kinases	-	-		0.632222	0.632222	0.0774166	-
619	ENSG00000119638	NEK9		HU-01219-1	NIMA-related kinase 9 [Source:HGNC Symbol;Acc:18591]	Kinases	Mitotic	-		1.00168	1.00168	0.810864	-
620	ENSG00000135605	TEC		HU-01352-1	tec protein tyrosine kinase [Source:HGNC Symbol;Acc:11719]	Kinases	-	-		0.818255	0.665892	0.000207628	LO	0.780299	0.136452	-	0.77439	0.035623	LO	1.05244	0.950079	-
621	ENSG00000070950	RAD18		HU-01343-1	RAD18 homolog (S. cerevisiae) [Source:HGNC Symbol;Acc:18278]	Kinases	-	-		1.24864	1.24864	0.0667384	-
622	ENSG00000169679	BUB1		HU-01483-1	BUB1 mitotic checkpoint serine/threonine kinase [Source:HGNC Symbol;Acc:1148]	Kinases	Mitotic	Lower force hit		0.694941	0.610206	0.00545837	LO	0.564188	3.37507e-07	LO	0.777568	0.090661	-	0.779499	0.0842672	-	0.743243	0.0264017	LO
623	ENSG00000101911	PRPS2		HU-01414-1	phosphoribosyl pyrophosphate synthetase 2 [Source:HGNC Symbol;Acc:9465]	Kinases	-	-		1.01502	1.01502	0.887056	-
624	ENSG00000067057	PFKP		HU-01667-1	phosphofructokinase, platelet [Source:HGNC Symbol;Acc:8878]	Kinases	-	-		1.06754	1.06754	0.565174	-
625	ENSG00000038210	PI4K2B		HU-01603-1	phosphatidylinositol 4-kinase type 2 beta [Source:HGNC Symbol;Acc:18215]	Kinases	Mitotic	-		1.09273	1.09273	0.405318	-
626	ENSG00000073803	MAP3K13		HU-01721-1	mitogen-activated protein kinase kinase kinase 13 [Source:HGNC Symbol;Acc:6852]	Kinases	-	-		1.01922	1.01922	0.860599	-
627	ENSG00000197417	SHPK	CARKL	HU-01842-1	sedoheptulokinase [Source:HGNC Symbol;Acc:1492]	Kinases	-	-		1.08938	1.08938	0.355863	-
628	ENSG00000159921	GNE		HU-01955-1	glucosamine (UDP-N-acetyl)-2-epimerase/N-acetylmannosamine kinase [Source:HGNC Symbol;Acc:23657]	Kinases	-	-		1.10667	1.10667	0.433148	-
629	ENSG00000164776	PHKG1		HU-02097-1	phosphorylase kinase, gamma 1 (muscle) [Source:HGNC Symbol;Acc:8930]	Kinases	-	-		1.04886	1.04886	0.671135	-
630	ENSG00000167258	CDK12	CRKRS	HU-02180-1	cyclin-dependent kinase 12 [Source:HGNC Symbol;Acc:24224]	Kinases	-	-		0.845365	0.654723	0.051926	-	0.745248	0.00447271	LO	0.839094	0.242795	-	1.21915	0.764578	-	0.651353	0.00353862	LO	0.729537	0.0223388	LO	1.09177	0.476423	-	0.832051	0.178071	-
631	ENSG00000163673	DCLK3		HU-02208-1	doublecortin-like kinase 3 [Source:HGNC Symbol;Acc:19005]	Kinases	-	-		0.980198	0.980198	0.839029	-
632	ENSG00000047936	ROS1		HU-02152-1	c-ros oncogene 1 , receptor tyrosine kinase [Source:HGNC Symbol;Acc:10261]	Kinases	-	-		1.1119	1.1119	0.339473	-
633	ENSG00000120137	PANK3		HU-02325-1	pantothenate kinase 3 [Source:HGNC Symbol;Acc:19365]	Kinases	-	-		0.934837	0.934837	0.483689	-
634	ENSG00000115170	ACVR1		HU-02382-1	activin A receptor, type I [Source:HGNC Symbol;Acc:171]	Kinases	-	-		0.796559	0.796559	0.094543	-
635	ENSG00000133056	PIK3C2B		HU-02423-1	phosphatidylinositol-4-phosphate 3-kinase, catalytic subunit type 2 beta [Source:HGNC Symbol;Acc:8972]	Kinases	-	-		1.17577	1.17577	0.19513	-
636	ENSG00000142149	HUNK		HU-02388-1	hormonally up-regulated Neu-associated kinase [Source:HGNC Symbol;Acc:13326]	Kinases	-	-		1.04889	1.04889	0.676676	-
637	ENSG00000116783	TNNI3K		HU-02518-1	TNNI3 interacting kinase [Source:HGNC Symbol;Acc:19661]	Kinases	-	-		1.02497	1.02497	0.836439	-
638	ENSG00000005249	PRKAR2B		HU-02583-1	protein kinase, cAMP-dependent, regulatory, type II, beta [Source:HGNC Symbol;Acc:9392]	Kinases	-	Lower force hit		0.907695	0.736245	0.00764995	LO	1.21387	0.125358	-	0.772973	0.0277673	LO
639	ENSG00000113240	CLK4		HU-02727-1	CDC-like kinase 4 [Source:HGNC Symbol;Acc:13659]	Kinases	-	-		1.1113	1.1113	0.275925	-
640	ENSG00000082458	DLG3		HU-02774-1	discs, large homolog 3 (Drosophila) [Source:HGNC Symbol;Acc:2902]	Kinases	-	-		1.13004	1.13004	0.143347	-
641	ENSG00000121989	ACVR2A		HU-02860-1	activin A receptor, type IIA [Source:HGNC Symbol;Acc:173]	Kinases	-	-		0.859146	0.711779	0.011277	LO	0.669223	0.000650285	LO	0.917744	0.556702	-	1.13784	0.253291	-
642	ENSG00000140443	IGF1R		HU-02886-1	insulin-like growth factor 1 receptor [Source:HGNC Symbol;Acc:5465]	Kinases	-	-		0.834613	0.621541	0.000104841	LO	0.873346	0.393904	-	1.00895	0.94142	-
643	ENSG00000115825	PRKD3		HU-02996-1	protein kinase D3 [Source:HGNC Symbol;Acc:9408]	Kinases	-	-		1.09948	1.09948	0.559997	-
644	ENSG00000172071	EIF2AK3		HU-03088-1	eukaryotic translation initiation factor 2-alpha kinase 3 [Source:HGNC Symbol;Acc:3255]	Kinases	Mitotic	-		0.819776	0.748889	0.0365478	LO	0.865784	0.324462	-	0.844655	0.294482	-
645	ENSG00000044446	PHKA2		HU-03097-1	phosphorylase kinase, alpha 2 (liver) [Source:HGNC Symbol;Acc:8926]	Kinases	-	-		1.11776	1.2671	0.0486099	HI	0.9003	0.357422	-	1.18589	0.101828	-
646	ENSG00000101782	RIOK3		HU-03184-1	RIO kinase 3 [Source:HGNC Symbol;Acc:11451]	Kinases	-	-		0.982247	0.982247	0.856511	-
647	ENSG00000135503	ACVR1B		HU-03197-1	activin A receptor, type IB [Source:HGNC Symbol;Acc:172]	Kinases	-	-		0.952544	0.952544	0.68407	-
648	ENSG00000104312	RIPK2		HU-03326-1	receptor-interacting serine-threonine kinase 2 [Source:HGNC Symbol;Acc:10020]	Kinases	-	-		0.97379	0.97379	0.831989	-
649	ENSG00000124784	RIOK1		HU-03433-1	RIO kinase 1 [Source:HGNC Symbol;Acc:18656]	Kinases	-	-		1.05639	1.05639	0.657419	-
650	ENSG00000147613	PSKH2		HU-03512-1	protein serine kinase H2 [Source:HGNC Symbol;Acc:18997]	Kinases	-	-		1.12416	1.12416	0.202909	-
651	ENSG00000059573	ALDH18A1		HU-03700-1	aldehyde dehydrogenase 18 family, member A1 [Source:HGNC Symbol;Acc:9722]	Kinases	-	-		0.947579	0.707778	0.011658	LO	0.725898	0.0125227	LO	1.2059	0.185386	-	1.15074	0.35611	-
652	ENSG00000123892	RAB38		HU-03655-1	RAB38, member RAS oncogene family [Source:HGNC Symbol;Acc:9776]	Kinases	-	-		1.21064	1.21064	0.0687748	-
653	ENSG00000010219	DYRK4		HU-03735-1	dual-specificity tyrosine-(Y)-phosphorylation regulated kinase 4 [Source:HGNC Symbol;Acc:3095]	Kinases	-	-		0.947422	0.947422	0.611288	-
654	ENSG00000132155	RAF1		HU-05013-1	v-raf-1 murine leukemia viral oncogene homolog 1 [Source:HGNC Symbol;Acc:9829]	Kinases	-	-		1.11642	1.11642	0.18528	-
655	ENSG00000149554	CHEK1		HU-05614-1	checkpoint kinase 1 [Source:HGNC Symbol;Acc:1925]	Kinases	-	-		0.944862	0.944862	0.704557	-
656	ENSG00000095015	MAP3K1		HU-05709-1	mitogen-activated protein kinase kinase kinase 1, E3 ubiquitin protein ligase [Source:HGNC Symbol;Acc:6848]	Kinases	-	-		0.882618	0.81974	0.154581	-	1.05608	0.627236	-	0.772033	0.014782	LO
657	ENSG00000101049	SGK2		HU-06928-1	serum/glucocorticoid regulated kinase 2 [Source:HGNC Symbol;Acc:13900]	Kinases	-	-		1.01533	1.01533	0.937149	-
658	ENSG00000142875	PRKACB		HU-07562-1	protein kinase, cAMP-dependent, catalytic, beta [Source:HGNC Symbol;Acc:9381]	Kinases	Mitotic	-		1.01333	1.01333	0.891721	-
659	ENSG00000187391	MAGI2		HU-07662-1	membrane associated guanylate kinase, WW and PDZ domain containing 2 [Source:HGNC Symbol;Acc:18957]	Kinases	-	-		0.991111	0.991111	0.923373	-
660	ENSG00000082146	STRADB	ALS2CR2	HU-10872-1	STE20-related kinase adaptor beta [Source:HGNC Symbol;Acc:13205]	Kinases	-	-		1.14549	1.14549	0.449254	-
661	ENSG00000140474	ULK3		HU-04022-1	unc-51 like kinase 3 [Source:HGNC Symbol;Acc:19703]	Kinases	-	-		0.960737	0.960737	0.789113	-
662	ENSG00000058729	RIOK2		HU-15535-1	RIO kinase 2 [Source:HGNC Symbol;Acc:18999]	Kinases	-	-		0.886992	0.886992	0.270909	-
663	ENSG00000073331	ALPK1		HU-09021-1	alpha-kinase 1 [Source:HGNC Symbol;Acc:20917]	Kinases	-	-		1.07895	1.07895	0.581106	-
664	ENSG00000161647	MPP3		HU-08668-1	membrane protein, palmitoylated 3 (MAGUK p55 subfamily member 3) [Source:HGNC Symbol;Acc:7221]	Kinases	-	-		0.798421	0.745974	0.0213498	LO	0.841496	0.223624	-	0.807794	0.094191	-
665	ENSG00000000938	FGR		HU-05644-1	feline Gardner-Rasheed sarcoma viral oncogene homolog [Source:HGNC Symbol;Acc:3697]	Kinases	-	-		0.951384	0.951384	0.625844	-
666	ENSG00000185483	ROR1		HU-04774-1	receptor tyrosine kinase-like orphan receptor 1 [Source:HGNC Symbol;Acc:10256]	Kinases	-	-		1.10444	1.10444	0.502685	-
667	ENSG00000100077	ADRBK2		HU-15605-1	adrenergic, beta, receptor kinase 2 [Source:HGNC Symbol;Acc:290]	Kinases	-	-		0.845854	0.703234	0.00783971	LO	0.79261	0.135524	-	1.04172	0.768037	-
668	ENSG00000138769	CDKL2		HU-04227-1	cyclin-dependent kinase-like 2 (CDC2-related kinase) [Source:HGNC Symbol;Acc:1782]	Kinases	-	-		0.9924	0.9924	0.944007	-
669	ENSG00000152782	PANK1		HU-15871-1	pantothenate kinase 1 [Source:HGNC Symbol;Acc:8598]	Kinases	-	-		0.890065	0.890065	0.261989	-
670	ENSG00000097046	CDC7		HU-01216-1	cell division cycle 7 [Source:HGNC Symbol;Acc:1745]	Kinases	-	-		0.994537	0.994537	0.955568	-
671	ENSG00000118515	SGK1		HU-03538-1	serum/glucocorticoid regulated kinase 1 [Source:HGNC Symbol;Acc:10810]	Kinases	-	-		1.01378	1.01378	0.898546	-
672	ENSG00000146648	EGFR		HU-07676-1	epidermal growth factor receptor [Source:HGNC Symbol;Acc:3236]	Kinases	-	-		0.798961	0.798961	0.09953	-
673	ENSG00000102144	PGK1		HU-10594-1	phosphoglycerate kinase 1 [Source:HGNC Symbol;Acc:8896]	Kinases	-	-		1.20494	1.20494	0.207209	-
674	ENSG00000153933	DGKE		HU-03134-1	diacylglycerol kinase, epsilon 64kDa [Source:HGNC Symbol;Acc:2852]	Kinases	-	-		0.99	0.99	0.931974	-
675	ENSG00000147853	AK3		HU-06943-1	adenylate kinase 3 [Source:HGNC Symbol;Acc:17376]	Kinases	-	-		0.940949	0.940949	0.535528	-
676	ENSG00000173020	ADRBK1		HU-04796-1	adrenergic, beta, receptor kinase 1 [Source:HGNC Symbol;Acc:289]	Kinases	-	-		1.03609	1.28773	0.0439626	HI	0.836279	0.0696961	-	0.984247	0.848029	-
677	ENSG00000134072	CAMK1		HU-03925-1	calcium/calmodulin-dependent protein kinase I [Source:HGNC Symbol;Acc:1459]	Kinases	Mitotic	-		0.856265	0.856265	0.322397	-
678	ENSG00000125388	GRK4		HU-07088-1	G protein-coupled receptor kinase 4 [Source:HGNC Symbol;Acc:4543]	Kinases	-	-		0.861895	0.861895	0.266902	-
679	ENSG00000167900	TK1		HU-15327-1	thymidine kinase 1, soluble [Source:HGNC Symbol;Acc:11830]	Kinases	-	-		1.06015	1.06015	0.501813	-
680	ENSG00000102010	BMX		HU-06671-1	BMX non-receptor tyrosine kinase [Source:HGNC Symbol;Acc:1079]	Kinases	-	-		0.915325	0.915325	0.458693	-
681	ENSG00000172113	NME6		HU-02433-1	NME/NM23 nucleoside diphosphate kinase 6 [Source:HGNC Symbol;Acc:20567]	Kinases	-	-		1.01197	1.01197	0.925799	-
682	ENSG00000105810	CDK6		HU-03307-1	cyclin-dependent kinase 6 [Source:HGNC Symbol;Acc:1777]	Kinases	-	-		1.12	1.12	0.324396	-
683	ENSG00000171608	PIK3CD		HU-11346-1	phosphatidylinositol-4,5-bisphosphate 3-kinase, catalytic subunit delta [Source:HGNC Symbol;Acc:8977]	Kinases	-	-		1.03835	1.03835	0.769075	-
684	ENSG00000177189	RPS6KA3		HU-02552-1	ribosomal protein S6 kinase, 90kDa, polypeptide 3 [Source:HGNC Symbol;Acc:10432]	Kinases	-	-		0.948969	0.948969	0.720902	-
685	ENSG00000008130	NADK		HU-08503-1	NAD kinase [Source:HGNC Symbol;Acc:29831]	Kinases	-	-		1.14305	1.14305	0.260162	-
686	ENSG00000142459	EVI5L		HU-05853-1	ecotropic viral integration site 5-like [Source:HGNC Symbol;Acc:30464]	Kinases	-	-		0.749301	0.637097	0.00345183	LO	0.857286	0.168972	-	0.629847	0.000175234	LO	0.872973	0.234299	-
687	ENSG00000101349	PAK7		HU-06255-1	p21 protein (Cdc42/Rac)-activated kinase 7 [Source:HGNC Symbol;Acc:15916]	Kinases	-	-		0.91604	0.91604	0.38654	-
688	ENSG00000175866	BAIAP2		HU-07677-1	BAI1-associated protein 2 [Source:HGNC Symbol;Acc:947]	Kinases	-	Lower force hit		0.60633	0.476883	1.76117e-06	LO	0.682882	0.000554232	LO	0.659224	2.68067e-06	LO
689	ENSG00000140992	PDPK1		HU-07126-1	3-phosphoinositide dependent protein kinase-1 [Source:HGNC Symbol;Acc:8816]	Kinases	-	-		0.941286	0.941286	0.49315	-
690	ENSG00000006062	MAP3K14		HU-02453-1	mitogen-activated protein kinase kinase kinase 14 [Source:HGNC Symbol;Acc:6853]	Kinases	-	-		1.01222	1.01222	0.932567	-
691	ENSG00000086232	EIF2AK1		HU-01112-1	eukaryotic translation initiation factor 2-alpha kinase 1 [Source:HGNC Symbol;Acc:24921]	Kinases	-	-		1.09342	1.09342	0.49467	-
692	ENSG00000151422	FER		HU-01199-1	fer (fps/fes related) tyrosine kinase [Source:HGNC Symbol;Acc:3655]	Kinases	-	-		0.819761	0.819761	0.154162	-
693	ENSG00000030304	MUSK		HU-01370-1	muscle, skeletal, receptor tyrosine kinase [Source:HGNC Symbol;Acc:7525]	Kinases	-	-		1.07955	1.07955	0.606265	-
694	ENSG00000011405	PIK3C2A		HU-02094-1	phosphatidylinositol-4-phosphate 3-kinase, catalytic subunit type 2 alpha [Source:HGNC Symbol;Acc:8971]	Kinases	-	-		1.08468	1.08468	0.451399	-
695	ENSG00000165304	MELK		HU-03040-1	maternal embryonic leucine zipper kinase [Source:HGNC Symbol;Acc:16870]	Kinases	-	-		1.02632	1.02632	0.87856	-
696	ENSG00000051382	PIK3CB		HU-03467-1	phosphatidylinositol-4,5-bisphosphate 3-kinase, catalytic subunit beta [Source:HGNC Symbol;Acc:8976]	Kinases	-	Lower force hit		0.804693	0.786494	0.0482548	LO	1.0586	0.57533	-	0.779083	0.0157162	LO	0.594595	0.000107273	LO
697	ENSG00000183735	TBK1		HU-03451-1	TANK-binding kinase 1 [Source:HGNC Symbol;Acc:11584]	Kinases	-	-		0.918848	0.918848	0.514409	-
698	ENSG00000134070	IRAK2		HU-05366-1	interleukin-1 receptor-associated kinase 2 [Source:HGNC Symbol;Acc:6113]	Kinases	-	-		1.18745	1.25	0.00859685	HI	1.11909	0.33927	-	1.19326	0.223889	-
699	ENSG00000104936	DMPK		HU-09919-1	dystrophia myotonica-protein kinase [Source:HGNC Symbol;Acc:2933]	Kinases	-	-		0.832277	0.832277	0.168879	-
700	ENSG00000143776	CDC42BPA		HU-15875-1	CDC42 binding protein kinase alpha (DMPK-like) [Source:HGNC Symbol;Acc:1737]	Kinases	-	Lower force hit		0.726932	0.722041	0.00210684	LO	0.698233	0.00120013	LO	0.922495	0.439248	-	0.564958	0.000202524	LO
701	ENSG00000105723	GSK3A		HU-04079-1	glycogen synthase kinase 3 alpha [Source:HGNC Symbol;Acc:4616]	Kinases	-	-		0.946398	0.946398	0.626521	-
702	ENSG00000008128	CDK11A		HU-11472-1	cyclin-dependent kinase 11A [Source:HGNC Symbol;Acc:1730]	Kinases	Mitotic	Lower force hit		0.645504	0.591734	0.00358902	LO	0.516172	6.05838e-06	LO	0.881316	0.356603	-	0.592793	0.000799625	LO
703	ENSG00000099942	CRKL		HU-06707-1	v-crk avian sarcoma virus CT10 oncogene homolog-like [Source:HGNC Symbol;Acc:2363]	Kinases	-	-		0.844612	0.844612	0.0761659	-
704	ENSG00000198400	NTRK1		HU-08166-1	neurotrophic tyrosine kinase, receptor, type 1 [Source:HGNC Symbol;Acc:8031]	Kinases	-	-		0.991028	0.823896	0.21433	-	1.15816	0.174239	-
705	ENSG00000077044	DGKD		HU-02192-1	diacylglycerol kinase, delta 130kDa [Source:HGNC Symbol;Acc:2851]	Kinases	-	-		0.807424	0.681002	0.000322389	LO	0.912413	0.434708	-	0.828857	0.190295	-
706	ENSG00000152990	GPR125		HU-08531-1	G protein-coupled receptor 125 [Source:HGNC Symbol;Acc:13839]	Kinases	-	-		1.12556	1.12556	0.289436	-
707	ENSG00000119121	TRPM6		HU-07862-1	transient receptor potential cation channel, subfamily M, member 6 [Source:HGNC Symbol;Acc:17995]	Kinases	Mitotic	-		0.847282	0.847282	0.171057	-
708	ENSG00000100784	RPS6KA5		HU-04349-1	ribosomal protein S6 kinase, 90kDa, polypeptide 5 [Source:HGNC Symbol;Acc:10434]	Kinases	-	-		1.17867	1.30185	0.0535534	-	0.827276	0.0481048	-	0.977946	0.832848	-	1.2646	0.0649511	-	1.3207	0.0603363	-	1.37964	0.511242
709	ENSG00000103653	CSK		HU-15680-1	c-src tyrosine kinase [Source:HGNC Symbol;Acc:2444]	Kinases	Mitotic	-		1.11224	1.2424	0.00333641	HI	0.980327	0.800671	-	1.11398	0.338966	-
710	ENSG00000115694	STK25		HU-01763-1	serine/threonine kinase 25 [Source:HGNC Symbol;Acc:11404]	Kinases	-	-		1.04738	1.04738	0.694277	-
711	ENSG00000156136	DCK		HU-00074-1	deoxycytidine kinase [Source:HGNC Symbol;Acc:2704]	Kinases	-	-		1.07895	1.07895	0.561105	-
712	ENSG00000172939	OXSR1		HU-00030-1	oxidative stress responsive 1 [Source:HGNC Symbol;Acc:8508]	Kinases	-	-		0.966559	0.801039	0.0286331	-	0.951027	0.706803	-	1.13149	0.321671	-	0.999775	0.0808172	-	0.949464	0.677386	-
713	ENSG00000196455	PIK3R4		HU-00023-1	phosphoinositide-3-kinase, regulatory subunit 4 [Source:HGNC Symbol;Acc:8982]	Kinases	-	-		1.07592	1.07592	0.598207	-
714	ENSG00000142731	PLK4		HU-00169-1	polo-like kinase 4 [Source:HGNC Symbol;Acc:11397]	Kinases	Mitotic	-		0.937778	0.937778	0.633855	-
715	ENSG00000169032	MAP2K1		HU-00214-1	mitogen-activated protein kinase kinase 1 [Source:HGNC Symbol;Acc:6840]	Kinases	-	-		0.976325	0.976325	0.83347	-
716	ENSG00000060140	STYK1		HU-00321-1	serine/threonine/tyrosine kinase 1 [Source:HGNC Symbol;Acc:18889]	Kinases	-	Lower force hit		0.680167	0.690107	0.0159165	LO	0.75431	0.0532062	-	0.628702	0.000363376	LO	0.64755	0.000152121	LO
717	ENSG00000175087	PDIK1L		HU-00323-1	PDLIM1 interacting kinase 1 like [Source:HGNC Symbol;Acc:18981]	Kinases	-	-		0.952252	0.952252	0.660813	-
718	ENSG00000044524	EPHA3		HU-00280-1	EPH receptor A3 [Source:HGNC Symbol;Acc:3387]	Kinases	-	-		0.888535	0.888535	0.395727	-
719	ENSG00000155085	AK9	AKD1	HU-00303-1	adenylate kinase 9 [Source:HGNC Symbol;Acc:33814]	Kinases	-	-		0.995065	0.995065	0.95364	-
720	ENSG00000105926	MPP6		HU-00331-1	membrane protein, palmitoylated 6 (MAGUK p55 subfamily member 6) [Source:HGNC Symbol;Acc:18167]	Kinases	-	-		0.836052	0.836052	0.0606975	-
721	ENSG00000131791	PRKAB2		HU-00398-1	protein kinase, AMP-activated, beta 2 non-catalytic subunit [Source:HGNC Symbol;Acc:9379]	Kinases	-	-		0.857143	0.857143	0.238601	-
722	ENSG00000143674	MAP3K19	Different ID in the latest annotation	HU-00550-1	Mitogen-Activated Protein Kinase Kinase Kinase 19	Kinases	-	-		1.07673	1.07673	0.494472	-
723	ENSG00000162368	CMPK1		HU-00508-1	cytidine monophosphate (UMP-CMP) kinase 1, cytosolic [Source:HGNC Symbol;Acc:18170]	Kinases	-	-		0.972204	0.830299	0.356571	-	1.11411	0.418961	-
724	ENSG00000158571	PFKFB1		HU-00521-1	6-phosphofructo-2-kinase/fructose-2,6-biphosphatase 1 [Source:HGNC Symbol;Acc:8872]	Kinases	-	-		0.897497	0.897497	0.392872	-
725	ENSG00000172315	TP53RK		HU-00533-1	TP53 regulating kinase [Source:HGNC Symbol;Acc:16197]	Kinases	-	-		1.00541	1.00541	0.963685	-
726	ENSG00000102755	FLT1		HU-00544-1	fms-related tyrosine kinase 1 [Source:HGNC Symbol;Acc:3763]	Kinases	-	-		1.04459	1.04459	0.736772	-
727	ENSG00000101306	MYLK2		HU-00536-1	myosin light chain kinase 2 [Source:HGNC Symbol;Acc:16243]	Kinases	-	-		0.777373	0.639749	0.0011197	LO	0.836207	0.233534	-	0.781037	0.0562097	-	0.852498	0.105633	-
728	ENSG00000134853	PDGFRA		HU-00614-1	platelet-derived growth factor receptor, alpha polypeptide [Source:HGNC Symbol;Acc:8803]	Kinases	-	Lower force hit		0.735955	0.56824	3.96028e-06	LO	0.93603	0.62495	-	0.655685	0.00462814	LO	0.783865	0.0111348	LO
729	ENSG00000155530	LRGUK		HU-00769-1	leucine-rich repeats and guanylate kinase domain containing [Source:HGNC Symbol;Acc:21964]	Kinases	-	-		1.0849	1.0849	0.631421	-
730	ENSG00000112742	TTK		HU-02658-1	TTK protein kinase [Source:HGNC Symbol;Acc:12401]	Kinases	-	-		0.750107	0.750107	0.0742815	-
731	ENSG00000173517	PEAK1		HU-04915-1	pseudopodium-enriched atypical kinase 1 [Source:HGNC Symbol;Acc:29431]	Kinases	-	-		1.17557	1.17557	0.073207	-
732	ENSG00000111816	FRK		HU-03757-1	fyn-related kinase [Source:HGNC Symbol;Acc:3955]	Kinases	-	-		0.759133	0.564282	0.00348489	LO	0.934944	0.513338	-	0.778173	0.116937	-
733	ENSG00000103200	NME4	Different ID in the latest annotation	HU-05860-1	NME/NM23 Nucleoside Diphosphate Kinase 4	Kinases	-	-		1.2017	1.2017	0.205243	-
734	ENSG00000162409	PRKAA2		HU-04208-1	protein kinase, AMP-activated, alpha 2 catalytic subunit [Source:HGNC Symbol;Acc:9377]	Kinases	-	-		0.991476	0.991476	0.942297	-
735	ENSG00000068120	COASY		HU-05755-1	CoA synthase [Source:HGNC Symbol;Acc:29932]	Kinases	-	-		0.906438	0.906438	0.586042	-
736	ENSG00000172456	FGGY		HU-09922-1	FGGY carbohydrate kinase domain containing [Source:HGNC Symbol;Acc:25610]	Kinases	-	-		1.05972	1.05972	0.605892	-
737	ENSG00000133401	PDZD2		HU-02807-1	PDZ domain containing 2 [Source:HGNC Symbol;Acc:18486]	Kinases	-	Lower force hit		0.697647	0.68667	0.000995691	LO	0.669831	0.000688825	LO	0.73644	0.0387251	LO
738	ENSG00000140057	AK7		HU-04086-1	adenylate kinase 7 [Source:HGNC Symbol;Acc:20091]	Kinases	-	Lower force hit		0.693023	0.729301	0.0447147	LO	0.605448	4.6362e-05	LO	0.85456	0.119503	-	0.582781	3.11255e-06	LO
739	ENSG00000164543	STK17A		HU-01881-1	serine/threonine kinase 17a [Source:HGNC Symbol;Acc:11395]	Kinases	-	-		0.971395	0.971395	0.836655	-
740	ENSG00000165238	WNK2		HU-09914-1	WNK lysine deficient protein kinase 2 [Source:HGNC Symbol;Acc:14542]	Kinases	-	-		1.09766	1.09766	0.458202	-
741	ENSG00000185386	MAPK11		HU-09433-1	mitogen-activated protein kinase 11 [Source:HGNC Symbol;Acc:6873]	Kinases	-	-		0.830646	0.755487	0.0180816	LO	0.8707	0.279679	-	0.865751	0.365593	-
742	ENSG00000163491	NEK10		HU-09675-1	NIMA-related kinase 10 [Source:HGNC Symbol;Acc:18592]	Kinases	Mitotic	-		0.851503	0.851503	0.0916704	-
743	ENSG00000148660	CAMK2G		HU-06308-1	calcium/calmodulin-dependent protein kinase II gamma [Source:HGNC Symbol;Acc:1463]	Kinases	-	-		1.103	1.103	0.346117	-
744	ENSG00000103222	ABCC1		HU-07626-1	ATP-binding cassette, sub-family C (CFTR/MRP), member 1 [Source:HGNC Symbol;Acc:51]	Kinases	-	-		1.15201	1.15201	0.282106	-
745	ENSG00000168078	PBK		HU-05011-1	PDZ binding kinase [Source:HGNC Symbol;Acc:18282]	Kinases	-	-		0.876982	0.876982	0.268418	-
746	ENSG00000157404	KIT		HU-00084-1	v-kit Hardy-Zuckerman 4 feline sarcoma viral oncogene homolog [Source:HGNC Symbol;Acc:6342]	Kinases	-	-		1.19201	1.19201	0.168278	-
747	ENSG00000082701	GSK3B		HU-07945-1	glycogen synthase kinase 3 beta [Source:HGNC Symbol;Acc:4617]	Kinases	-	-		0.873659	0.873659	0.362173	-
748	ENSG00000104375	STK3		HU-08327-1	serine/threonine kinase 3 [Source:HGNC Symbol;Acc:11406]	Kinases	-	-		0.924628	0.924628	0.571565	-
749	ENSG00000154237	LRRK1		HU-05621-1	leucine-rich repeat kinase 1 [Source:HGNC Symbol;Acc:18608]	Kinases	-	-		1.38233	1.38233	0.496346	-
750	ENSG00000132356	PRKAA1		HU-07404-1	protein kinase, AMP-activated, alpha 1 catalytic subunit [Source:HGNC Symbol;Acc:9376]	Kinases	-	-		0.750079	0.744729	0.020982	LO	0.623922	0.0445986	LO	0.825256	0.138709	-	0.806408	0.0650156	-
751	ENSG00000158828	PINK1		HU-05710-1	PTEN induced putative kinase 1 [Source:HGNC Symbol;Acc:14581]	Kinases	Mitotic	Lower force hit		0.715904	0.728755	0.00235823	LO	0.66909	0.000189595	LO	0.749865	0.011965	LO
752	ENSG00000122779	TRIM24		HU-02918-1	tripartite motif containing 24 [Source:HGNC Symbol;Acc:11812]	Kinases	-	-		0.930351	0.930351	0.620128	-
753	ENSG00000139567	ACVRL1		HU-05827-1	activin A receptor type II-like 1 [Source:HGNC Symbol;Acc:175]	Kinases	-	-		0.918131	0.918131	0.41154	-
754	ENSG00000183421	RIPK4		HU-09313-1	receptor-interacting serine-threonine kinase 4 [Source:HGNC Symbol;Acc:496]	Kinases	Mitotic	-		0.859659	0.859659	0.360463	-
755	ENSG00000157540	DYRK1A		HU-06132-1	dual-specificity tyrosine-(Y)-phosphorylation regulated kinase 1A [Source:HGNC Symbol;Acc:3091]	Kinases	-	-		0.937367	0.937367	0.561433	-
756	ENSG00000162889	MAPKAPK2		HU-04082-1	mitogen-activated protein kinase-activated protein kinase 2 [Source:HGNC Symbol;Acc:6887]	Kinases	-	-		1.07755	1.07755	0.305995	-
757	ENSG00000105976	MET		HU-09173-1	met proto-oncogene [Source:HGNC Symbol;Acc:7029]	Kinases	-	-		0.758954	0.593988	0.000113884	LO	0.790948	0.12218	-	0.891924	0.441031	-
758	ENSG00000004799	PDK4		HU-00765-1	pyruvate dehydrogenase kinase, isozyme 4 [Source:HGNC Symbol;Acc:8812]	Kinases	-	-		0.899113	0.899113	0.396606	-
759	ENSG00000072786	STK10		HU-15377-1	serine/threonine kinase 10 [Source:HGNC Symbol;Acc:11388]	Kinases	-	-		1.04525	1.04525	0.713706	-
760	ENSG00000010810	FYN		HU-06249-1	FYN oncogene related to SRC, FGR, YES [Source:HGNC Symbol;Acc:4037]	Kinases	-	-		1.00729	1.00729	0.942955	-
761	ENSG00000130669	PAK4		HU-07395-1	p21 protein (Cdc42/Rac)-activated kinase 4 [Source:HGNC Symbol;Acc:16059]	Kinases	-	-		1.19084	1.19084	0.194612	-
762	ENSG00000105287	PRKD2		HU-04355-1	protein kinase D2 [Source:HGNC Symbol;Acc:17293]	Kinases	-	-		1.04529	1.04529	0.745129	-
763	ENSG00000115687	PASK		HU-05989-1	PAS domain containing serine/threonine kinase [Source:HGNC Symbol;Acc:17270]	Kinases	Mitotic	-		1.06688	1.06688	0.502149	-
764	ENSG00000099308	MAST3		HU-02735-1	microtubule associated serine/threonine kinase 3 [Source:HGNC Symbol;Acc:19036]	Kinases	-	-		1.18948	1.18948	0.661034	-
765	ENSG00000092439	TRPM7		HU-01529-1	transient receptor potential cation channel, subfamily M, member 7 [Source:HGNC Symbol;Acc:17994]	Kinases	-	-		0.962764	0.962764	0.722697	-
766	ENSG00000065361	ERBB3		HU-03096-1	v-erb-b2 avian erythroblastic leukemia viral oncogene homolog 3 [Source:HGNC Symbol;Acc:3431]	Kinases	-	-		1.05923	1.05923	0.547672	-
767	ENSG00000035664	DAPK2		HU-03603-1	death-associated protein kinase 2 [Source:HGNC Symbol;Acc:2675]	Kinases	-	-		0.95577	0.95577	0.72055	-
768	ENSG00000126583	PRKCG		HU-03412-1	protein kinase C, gamma [Source:HGNC Symbol;Acc:9402]	Kinases	-	Lower force hit		0.59759	0.690893	0.00399854	LO	0.59806	0.00568636	LO	0.503817	6.36737e-05	LO
769	ENSG00000178607	ERN1		HU-00272-1	endoplasmic reticulum to nucleus signaling 1 [Source:HGNC Symbol;Acc:3449]	Kinases	-	-		0.912617	0.740242	0.00361949	LO	1.00323	0.978222	-	0.994375	0.966105	-
770	ENSG00000104814	MAP4K1		HU-00519-1	mitogen-activated protein kinase kinase kinase kinase 1 [Source:HGNC Symbol;Acc:6863]	Kinases	-	-		1.00429	1.00429	0.95702	-
771	ENSG00000089022	MAPKAPK5		HU-01641-1	mitogen-activated protein kinase-activated protein kinase 5 [Source:HGNC Symbol;Acc:6889]	Kinases	-	-		0.860193	0.860193	0.189218	-
772	ENSG00000106992	AK1		HU-00880-1	adenylate kinase 1 [Source:HGNC Symbol;Acc:361]	Kinases	-	Lower force hit		0.745819	0.699529	0.0295547	LO	0.69707	0.0247125	LO	0.882282	0.30984	-	0.704395	0.0109811	LO
773	ENSG00000188191	PRKAR1B		HU-05726-1	protein kinase, cAMP-dependent, regulatory, type I, beta [Source:HGNC Symbol;Acc:9390]	Kinases	-	-		0.799765	0.799765	0.0754532	-
774	ENSG00000117676	RPS6KA1		HU-03010-1	ribosomal protein S6 kinase, 90kDa, polypeptide 1 [Source:HGNC Symbol;Acc:10430]	Kinases	-	-		0.908108	0.908108	0.52541	-
775	ENSG00000175634	RPS6KB2		HU-00348-1	ribosomal protein S6 kinase, 70kDa, polypeptide 2 [Source:HGNC Symbol;Acc:10437]	Kinases	-	-		1.00531	1.00531	0.963764	-
776	ENSG00000160447	PKN3		HU-00967-1	protein kinase N3 [Source:HGNC Symbol;Acc:17999]	Kinases	Mitotic	-		1.04262	1.04262	0.773708	-
777	ENSG00000027075	PRKCH		HU-04495-1	protein kinase C, eta [Source:HGNC Symbol;Acc:9403]	Kinases	-	-		0.830866	0.830866	0.118633	-
778	ENSG00000163344	PMVK		HU-02043-1	phosphomevalonate kinase [Source:HGNC Symbol;Acc:9141]	Kinases	-	-		1.00515	1.00515	0.96464	-
779	ENSG00000008086	CDKL5		HU-04812-1	cyclin-dependent kinase-like 5 [Source:HGNC Symbol;Acc:11411]	Kinases	Mitotic	-		1.02898	1.02898	0.806376	-
780	ENSG00000182578	CSF1R		HU-05266-1	colony stimulating factor 1 receptor [Source:HGNC Symbol;Acc:2433]	Kinases	-	-		0.794417	0.676382	0.00142731	LO	0.679736	0.00104794	LO	0.9546	0.701217	-	0.866948	0.197203	-
781	ENSG00000149476	DAK		HU-09067-1	dihydroxyacetone kinase 2 homolog (S. cerevisiae) [Source:HGNC Symbol;Acc:24552]	Kinases	Mitotic	-		1.14504	1.14504	0.391938	-
782	ENSG00000143156	NME7		HU-00486-1	NME/NM23 family member 7 [Source:HGNC Symbol;Acc:20461]	Kinases	-	-		0.751351	0.751351	0.0731252	-
783	ENSG00000147133	TAF1		HU-10599-1	TAF1 RNA polymerase II, TATA box binding protein (TBP)-associated factor, 250kDa [Source:HGNC Symbol;Acc:11535]	Kinases	-	-		0.96603	0.96603	0.745503	-
784	ENSG00000058866	DGKG		HU-07726-1	diacylglycerol kinase, gamma 90kDa [Source:HGNC Symbol;Acc:2853]	Kinases	-	-		0.78039	0.78039	0.0668545	-
785	ENSG00000061938	TNK2		HU-06300-1	tyrosine kinase, non-receptor, 2 [Source:HGNC Symbol;Acc:19297]	Kinases	-	-		0.853892	0.623176	0.000477958	LO	1.01403	0.921692	-	0.924468	0.635865	-
786	ENSG00000137948	BRDT		HU-11678-1	bromodomain, testis-specific [Source:HGNC Symbol;Acc:1105]	Kinases	-	-		1.02026	1.02026	0.912743	-
787	ENSG00000108479	GALK1		HU-15635-1	galactokinase 1 [Source:HGNC Symbol;Acc:4118]	Kinases	-	-		0.823832	0.823832	0.0839814	-
788	ENSG00000117266	CDK18	PCTK3	HU-07455-1	cyclin-dependent kinase 18 [Source:HGNC Symbol;Acc:8751]	Kinases	-	Lower force hit		0.713357	0.695244	0.00957163	LO	0.760215	0.0307159	LO	0.684612	0.00672992	LO
789	ENSG00000136807	CDK9		HU-05348-1	cyclin-dependent kinase 9 [Source:HGNC Symbol;Acc:1780]	Kinases	-	-		0.827573	0.762184	0.031997	LO	0.856789	0.104073	-	0.768984	0.0337957	LO	0.922336	0.521707	-
790	ENSG00000130726	TRIM28		HU-06733-1	tripartite motif containing 28 [Source:HGNC Symbol;Acc:16384]	Kinases	-	-		1.08636	0.765766	0.0208384	LO	1.43642	0.0563667	-	1.10797	0.44736	-	1.03527	0.77809	-
791	ENSG00000140538	NTRK3		HU-09218-1	neurotrophic tyrosine kinase, receptor, type 3 [Source:HGNC Symbol;Acc:8033]	Kinases	Mitotic	Higher force hit		1.42614	1.38535	0.0396978	HI	1.52371	0.0187893	HI	1.36938	0.0181355	HI
792	ENSG00000104879	CKM		HU-00665-1	creatine kinase, muscle [Source:HGNC Symbol;Acc:1994]	Kinases	-	Lower force hit		0.710247	0.800359	0.0441282	-	0.673491	0.0224647	LO	0.65689	0.00318797	LO
793	ENSG00000102096	PIM2		HU-04893-1	pim-2 oncogene [Source:HGNC Symbol;Acc:8987]	Kinases	-	Lower force hit		0.782467	0.714163	0.0150789	LO	0.858027	0.195247	-	0.781037	0.0173716	LO	0.776641	0.0192121	LO
794	ENSG00000152953	STK32B		HU-05084-1	serine/threonine kinase 32B [Source:HGNC Symbol;Acc:14217]	Kinases	-	Lower force hit		0.656588	0.560515	6.11439e-05	LO	0.73669	0.0489956	LO	0.672559	0.000795297	LO
795	ENSG00000101266	CSNK2A1		HU-15685-1	casein kinase 2, alpha 1 polypeptide [Source:HGNC Symbol;Acc:2457]	Kinases	-	-		0.841835	0.841835	0.225119	-
796	ENSG00000166165	CKB		HU-15397-1	creatine kinase, brain [Source:HGNC Symbol;Acc:1991]	Kinases	-	-		1.00998	1.00998	0.931364	-
797	ENSG00000160602	NEK8		HU-15407-1	NIMA-related kinase 8 [Source:HGNC Symbol;Acc:13387]	Kinases	-	-		0.908405	0.908405	0.481855	-
798	ENSG00000125834	STK35		HU-00722-1	serine/threonine kinase 35 [Source:HGNC Symbol;Acc:16254]	Kinases	-	-		0.97027	0.97027	0.799852	-
799	ENSG00000160883	HK3		HU-05273-1	hexokinase 3 (white cell) [Source:HGNC Symbol;Acc:4925]	Kinases	-	-		1.08705	1.08705	0.503765	-
800	ENSG00000150867	PIP4K2A	PIP5K2A	HU-02133-1	phosphatidylinositol-5-phosphate 4-kinase, type II, alpha [Source:HGNC Symbol;Acc:8997]	Kinases	-	Lower force hit		0.734709	0.752804	0.0291787	LO	0.693966	0.0295378	LO	0.782242	0.0611556	-	0.662359	0.000889321	LO	0.782176	0.0237001	LO
801	ENSG00000170950	PGK2		HU-01676-1	phosphoglycerate kinase 2 [Source:HGNC Symbol;Acc:8898]	Kinases	-	-		0.930472	0.930472	0.580987	-
802	ENSG00000115085	ZAP70		HU-09130-1	zeta-chain (TCR) associated protein kinase 70kDa [Source:HGNC Symbol;Acc:12858]	Kinases	-	-		0.922246	0.572532	3.28246e-07	LO	1.11184	0.464011	-	1.08236	0.641117	-
803	ENSG00000177453	NIM1K	NIM1	HU-01734-1	NIM1 serine/threonine protein kinase [Source:HGNC Symbol;Acc:28646]	Kinases	-	-		0.900986	0.900986	0.406361	-
804	ENSG00000130758	MAP3K10		HU-03183-1	mitogen-activated protein kinase kinase kinase 10 [Source:HGNC Symbol;Acc:6849]	Kinases	Mitotic	-		1.0276	1.0276	0.846893	-
805	ENSG00000065534	MYLK		HU-15880-1	myosin light chain kinase [Source:HGNC Symbol;Acc:7590]	Kinases	-	-		0.894397	0.894397	0.439949	-
806	ENSG00000118508	RAB32		HU-02303-1	RAB32, member RAS oncogene family [Source:HGNC Symbol;Acc:9772]	Kinases	-	-		0.910167	0.794382	0.0229363	LO	1.09304	0.483796	-	0.843077	0.19028	-
807	ENSG00000102882	MAPK3		HU-06248-1	mitogen-activated protein kinase 3 [Source:HGNC Symbol;Acc:6877]	Kinases	-	-		0.869663	0.869663	0.35842	-
808	ENSG00000063761	ADCK1		HU-07692-1	aarF domain containing kinase 1 [Source:HGNC Symbol;Acc:19038]	Kinases	-	-		0.832335	0.832335	0.0716505	-
809	ENSG00000160551	TAOK1		HU-03492-1	TAO kinase 1 [Source:HGNC Symbol;Acc:29259]	Kinases	-	-		0.90051	0.90051	0.459786	-
810	ENSG00000071242	RPS6KA2		HU-00743-1	ribosomal protein S6 kinase, 90kDa, polypeptide 2 [Source:HGNC Symbol;Acc:10431]	Kinases	Mitotic	-		0.83767	0.83767	0.131677	-
811	ENSG00000129465	RIPK3		HU-05886-1	receptor-interacting serine-threonine kinase 3 [Source:HGNC Symbol;Acc:10021]	Kinases	-	-		0.807024	0.807024	0.19394	-
812	ENSG00000103319	EEF2K		HU-03387-1	eukaryotic elongation factor-2 kinase [Source:HGNC Symbol;Acc:24615]	Kinases	-	-		1.17291	1.17291	0.184643	-
813	ENSG00000113721	PDGFRB		HU-05127-1	platelet-derived growth factor receptor, beta polypeptide [Source:HGNC Symbol;Acc:8804]	Kinases	-	-		0.888764	0.888764	0.380303	-
814	ENSG00000141736	ERBB2		HU-07875-1	v-erb-b2 avian erythroblastic leukemia viral oncogene homolog 2 [Source:HGNC Symbol;Acc:3430]	Kinases	-	-		0.881437	0.881437	0.223005	-
815	ENSG00000110921	MVK		HU-05810-1	mevalonate kinase [Source:HGNC Symbol;Acc:7530]	Kinases	-	-		0.921385	1.22577	0.0327112	HI	0.785908	0.0517425	-	0.682828	0.00143277	LO	0.99104	0.941107	-
816	ENSG00000169302	STK32A		HU-02981-1	serine/threonine kinase 32A [Source:HGNC Symbol;Acc:28317]	Kinases	-	-		0.810874	0.810874	0.0796704	-
817	ENSG00000086544	ITPKC		HU-15372-1	inositol-trisphosphate 3-kinase C [Source:HGNC Symbol;Acc:14897]	Kinases	-	-		0.924743	0.715554	0.00680004	LO	0.894769	0.372086	-	1.22881	0.734805	-	0.859834	0.136844	-
818	ENSG00000156873	PHKG2		HU-08934-1	phosphorylase kinase, gamma 2 (testis) [Source:HGNC Symbol;Acc:8931]	Kinases	-	Lower force hit		0.600448	0.676187	0.00125491	LO	0.685538	0.00234271	LO	0.439619	6.25024e-07	LO
819	ENSG00000114268	PFKFB4		HU-02987-1	6-phosphofructo-2-kinase/fructose-2,6-biphosphatase 4 [Source:HGNC Symbol;Acc:8875]	Kinases	-	-		1.18569	1.18569	0.123289	-
820	ENSG00000104365	IKBKB		HU-00777-1	inhibitor of kappa light polypeptide gene enhancer in B-cells, kinase beta [Source:HGNC Symbol;Acc:5960]	Kinases	-	-		0.849438	0.849438	0.174582	-
821	ENSG00000137825	ITPKA		HU-01477-1	inositol-trisphosphate 3-kinase A [Source:HGNC Symbol;Acc:6178]	Kinases	-	-		1.02754	1.02754	0.830812	-
822	ENSG00000127445	PIN1		HU-02771-1	peptidylprolyl cis/trans isomerase, NIMA-interacting 1 [Source:HGNC Symbol;Acc:8988]	Kinases	-	-		0.923353	0.923353	0.538114	-
823	ENSG00000162878	PKDCC		HU-00403-1	protein kinase domain containing, cytoplasmic [Source:HGNC Symbol;Acc:25123]	Kinases	-	-		0.984694	0.984694	0.90841	-
824	ENSG00000099875	MKNK2		HU-08573-1	MAP kinase interacting serine/threonine kinase 2 [Source:HGNC Symbol;Acc:7111]	Kinases	-	Lower force hit		0.664238	0.417087	2.77294e-10	LO	0.796088	0.0926225	-	0.650424	0.00819168	LO	0.793352	0.0185411	LO
825	ENSG00000178950	GAK		HU-15838-1	cyclin G associated kinase [Source:HGNC Symbol;Acc:4113]	Kinases	Mitotic	-		1.27912	1.35816	0.000435298	HI	1.15815	0.185689	-	1.35028	0.298007	-	1.24986	0.0851327	-
826	ENSG00000160867	FGFR4		HU-08549-1	fibroblast growth factor receptor 4 [Source:HGNC Symbol;Acc:3691]	Kinases	-	-		1.25917	1.25917	0.0554349	-
827	ENSG00000105221	AKT2		HU-07747-1	v-akt murine thymoma viral oncogene homolog 2 [Source:HGNC Symbol;Acc:392]	Kinases	-	-		0.86552	0.86552	0.25807	-
828	ENSG00000159167	STC1		HU-04236-1	stanniocalcin 1 [Source:HGNC Symbol;Acc:11373]	Kinases	-	-		0.880899	0.880899	0.213351	-
829	ENSG00000176095	IP6K1	IHPK1	HU-03212-1	inositol hexakisphosphate kinase 1 [Source:HGNC Symbol;Acc:18360]	Kinases	-	-		0.934132	0.934132	0.669175	-
830	ENSG00000128052	KDR		HU-15561-1	kinase insert domain receptor (a type III receptor tyrosine kinase) [Source:HGNC Symbol;Acc:6307]	Kinases	-	-		1.04671	1.04671	0.647872	-
831	ENSG00000005882	PDK2		HU-02879-1	pyruvate dehydrogenase kinase, isozyme 2 [Source:HGNC Symbol;Acc:8810]	Kinases	-	-		0.826916	0.706633	0.0021964	LO	1.0455	0.770662	-	0.677966	0.0126117	LO	0.877562	0.271734	-
832	ENSG00000100288	CHKB		HU-11667-1	choline kinase beta [Source:HGNC Symbol;Acc:1938]	Kinases	-	-		0.808544	0.808544	0.080955	-
833	ENSG00000135409	AMHR2		HU-01858-1	anti-Mullerian hormone receptor, type II [Source:HGNC Symbol;Acc:465]	Kinases	-	-		0.744993	0.613663	0.00556561	LO	0.972308	0.853843	-	0.576271	0.129191	-	0.817729	0.097459	-
834	ENSG00000004660	CAMKK1		HU-06229-1	calcium/calmodulin-dependent protein kinase kinase 1, alpha [Source:HGNC Symbol;Acc:1469]	Kinases	-	Lower force hit		0.531381	0.547677	0.000465537	LO	0.574747	0.0124472	LO	0.471717	2.95249e-10	LO
835	ENSG00000141503	MINK1		HU-06478-1	misshapen-like kinase 1 [Source:HGNC Symbol;Acc:17565]	Kinases	-	-		0.933542	0.933542	0.594132	-
836	ENSG00000159792	PSKH1		HU-00267-1	protein serine kinase H1 [Source:HGNC Symbol;Acc:9529]	Kinases	-	-		0.891011	0.891011	0.254883	-
837	ENSG00000139144	PIK3C2G		HU-02369-1	phosphatidylinositol-4-phosphate 3-kinase, catalytic subunit type 2 gamma [Source:HGNC Symbol;Acc:8973]	Kinases	-	-		1.00838	1.00838	0.944782	-
838	ENSG00000123374	CDK2		HU-06176-1	cyclin-dependent kinase 2 [Source:HGNC Symbol;Acc:1771]	Kinases	-	-		0.97449	0.97449	0.837978	-
839	ENSG00000198276	UCKL1		HU-06486-1	uridine-cytidine kinase 1-like 1 [Source:HGNC Symbol;Acc:15938]	Kinases	-	-		0.883107	0.883107	0.232208	-
840	ENSG00000143627	PKLR		HU-06418-1	pyruvate kinase, liver and RBC [Source:HGNC Symbol;Acc:9020]	Kinases	-	-		0.859806	0.859806	0.122315	-
841	ENSG00000143322	ABL2		HU-01494-1	c-abl oncogene 2, non-receptor tyrosine kinase [Source:HGNC Symbol;Acc:77]	Kinases	-	-		1.02933	1.02933	0.809334	-
842	ENSG00000143772	ITPKB		HU-03936-1	inositol-trisphosphate 3-kinase B [Source:HGNC Symbol;Acc:6179]	Kinases	-	-		1.01222	1.01222	0.898371	-
843	ENSG00000166501	PRKCB		HU-06917-1	protein kinase C, beta [Source:HGNC Symbol;Acc:9395]	Kinases	-	-		1.01681	1.01681	0.881398	-
844	ENSG00000135446	CDK4		HU-07051-1	cyclin-dependent kinase 4 [Source:HGNC Symbol;Acc:1773]	Kinases	-	-		1.06292	1.06292	0.577048	-
845	ENSG00000198648	STK39		HU-04555-1	serine threonine kinase 39 [Source:HGNC Symbol;Acc:17717]	Kinases	Mitotic	-		1.04974	1.04974	0.654176	-
846	ENSG00000115661	STK16		HU-15814-1	serine/threonine kinase 16 [Source:HGNC Symbol;Acc:11394]	Kinases	Mitotic	-		0.833008	0.706019	0.00793312	LO	0.894836	0.422118	-	0.847458	0.156958	-	0.737374	0.013788	LO	0.979353	0.867506	-
847	ENSG00000137275	RIPK1		HU-15579-1	receptor (TNFRSF)-interacting serine-threonine kinase 1 [Source:HGNC Symbol;Acc:10019]	Kinases	-	-		0.871456	0.871456	0.170812	-
848	ENSG00000077782	FGFR1		HU-10042-1	fibroblast growth factor receptor 1 [Source:HGNC Symbol;Acc:3688]	Kinases	-	-		1.08838	1.08838	0.538152	-
849	ENSG00000093217	XYLB		HU-04600-1	xylulokinase homolog (H. influenzae) [Source:HGNC Symbol;Acc:12839]	Kinases	-	-		0.977995	0.977995	0.862029	-
850	ENSG00000151276	MAGI1		HU-15739-1	membrane associated guanylate kinase, WW and PDZ domain containing 1 [Source:HGNC Symbol;Acc:946]	Kinases	-	-		0.98749	0.98749	0.897	-
851	ENSG00000142186	SCYL1		HU-09084-1	SCY1-like 1 (S. cerevisiae) [Source:HGNC Symbol;Acc:14372]	Kinases	-	-		1.11236	1.11236	0.273854	-
852	ENSG00000118046	STK11		HU-01904-1	serine/threonine kinase 11 [Source:HGNC Symbol;Acc:11389]	Kinases	-	-		1.3342	1.3699	0.0141071	HI	1.45558	0.0833236	-	1.50523	0.000342648	HI	1.00609	0.851217	-
853	ENSG00000167524	SGK494		HU-01557-1	uncharacterized serine/threonine-protein kinase SgK494 [Source:RefSeq peptide;Acc:NP_001274136]	Kinases	-	Lower force hit		0.689316	0.660583	0.00257405	LO	0.932502	0.588507	-	0.594761	0.0116108	LO	0.490909	5.96631e-07	LO	0.767822	0.0375225	LO
854	ENSG00000120899	PTK2B		HU-06868-1	protein tyrosine kinase 2 beta [Source:HGNC Symbol;Acc:9612]	Kinases	-	-		0.871456	0.871456	0.218244	-
855	ENSG00000162733	DDR2		HU-04783-1	discoidin domain receptor tyrosine kinase 2 [Source:HGNC Symbol;Acc:2731]	Kinases	-	-		1.25975	1.25975	0.0838272	-
856	ENSG00000164896	FASTK		HU-10026-1	Fas-activated serine/threonine kinase [Source:HGNC Symbol;Acc:24676]	Kinases	-	-		0.842298	0.842298	0.104913	-
857	ENSG00000059758	CDK17	PCTK2	HU-03570-1	cyclin-dependent kinase 17 [Source:HGNC Symbol;Acc:8750]	Kinases	-	-	Not a hit any longer, removed from the primary hits.	0.696521	0.74355	0.0573093	-	0.546465	1.1084e-05	LO	0.683838	0.00034782	LO	0.812232	0.126525	-
858	ENSG00000113263	ITK		HU-01891-1	IL2-inducible T-cell kinase [Source:HGNC Symbol;Acc:6171]	Kinases	-	-		0.910112	0.910112	0.47159	-
859	ENSG00000170209	ANKK1		HU-03768-1	ankyrin repeat and kinase domain containing 1 [Source:HGNC Symbol;Acc:21027]	Kinases	-	-		0.955689	0.955689	0.696035	-
860	ENSG00000196182	STK40		HU-07873-1	serine/threonine kinase 40 [Source:HGNC Symbol;Acc:21373]	Kinases	-	-		0.84949	0.84949	0.277481	-
861	ENSG00000119139	TJP2		HU-07563-1	tight junction protein 2 [Source:HGNC Symbol;Acc:11828]	Kinases	-	-		1.10447	1.10447	0.431785	-
862	ENSG00000146904	EPHA1		HU-01790-1	EPH receptor A1 [Source:HGNC Symbol;Acc:3385]	Kinases	-	-		0.852816	0.852816	0.146234	-
863	ENSG00000185324	CDK10		HU-09405-1	cyclin-dependent kinase 10 [Source:HGNC Symbol;Acc:1770]	Kinases	-	-		0.79313	0.79313	0.164269	-
864	ENSG00000167363	FN3K		HU-02725-1	fructosamine 3 kinase [Source:HGNC Symbol;Acc:24822]	Kinases	-	-		0.986553	0.986553	0.912854	-
865	ENSG00000164076	CAMKV		HU-06560-1	CaM kinase-like vesicle-associated [Source:HGNC Symbol;Acc:28788]	Kinases	Mitotic	-		0.988663	0.988663	0.903918	-
866	ENSG00000153208	MERTK		HU-02512-1	c-mer proto-oncogene tyrosine kinase [Source:HGNC Symbol;Acc:7027]	Kinases	-	-		1.10469	0.802247	0.0206702	-	1.5645	9.46717e-05	HI	1.03262	0.795574	-	1.01939	0.955676	-
867	ENSG00000166226	CCT2		HU-01223-1	chaperonin containing TCP1, subunit 2 (beta) [Source:HGNC Symbol;Acc:1615]	Kinases	Mitotic	-		0.824724	0.720958	0.0249722	LO	0.665782	0.00295786	LO	1.008	0.951309	-	0.904155	0.221916	-
868	ENSG00000168393	DTYMK		HU-11029-1	deoxythymidylate kinase (thymidylate kinase) [Source:HGNC Symbol;Acc:3061]	Kinases	-	-		1.30872	1.33673	0.00219868	HI	1.16665	0.266398	-	1.67797	0.115663	-	1.05354	0.59419	-
869	ENSG00000091428	RAPGEF4		HU-08073-1	Rap guanine nucleotide exchange factor (GEF) 4 [Source:HGNC Symbol;Acc:16626]	Kinases	-	-		0.883107	0.883107	0.112614	-
870	ENSG00000100889	PCK2		HU-02851-1	phosphoenolpyruvate carboxykinase 2 (mitochondrial) [Source:HGNC Symbol;Acc:8725]	Kinases	-	Lower force hit		0.76578	0.684292	0.0346572	LO	0.985439	0.908598	-	0.637712	0.000972813	LO	0.755679	0.00554011	LO
871	ENSG00000180370	PAK2		HU-02672-1	p21 protein (Cdc42/Rac)-activated kinase 2 [Source:HGNC Symbol;Acc:8591]	Kinases	Mitotic	-		1.07102	1.07102	0.618134	-
872	ENSG00000103507	BCKDK		HU-08644-1	branched chain ketoacid dehydrogenase kinase [Source:HGNC Symbol;Acc:16902]	Kinases	-	-		1.06235	1.06235	0.545449	-
873	ENSG00000105639	JAK3		HU-09710-1	Janus kinase 3 [Source:HGNC Symbol;Acc:6193]	Kinases	-	Lower force hit		0.546662	0.645035	0.00120756	LO	0.447475	2.46102e-05	LO	0.547475	1.81744e-08	LO
874	ENSG00000198055	GRK6		HU-11557-1	G protein-coupled receptor kinase 6 [Source:HGNC Symbol;Acc:4545]	Kinases	-	-		0.917978	0.917978	0.522594	-
875	ENSG00000078061	ARAF		HU-03822-1	v-raf murine sarcoma 3611 viral oncogene homolog [Source:HGNC Symbol;Acc:646]	Kinases	-	-		1.23342	1.23342	0.0839106	-
876	ENSG00000105289	TJP3		HU-00942-1	tight junction protein 3 [Source:HGNC Symbol;Acc:11829]	Kinases	-	-		1.02757	1.02757	0.754012	-
877	ENSG00000181085	MAPK15		HU-15863-1	mitogen-activated protein kinase 15 [Source:HGNC Symbol;Acc:24667]	Kinases	-	-		1.00738	1.00738	0.942459	-
878	ENSG00000161980	POLR3K		HU-15628-1	polymerase (RNA) III (DNA directed) polypeptide K, 12.3 kDa [Source:HGNC Symbol;Acc:14121]	Kinases	-	-		0.835971	0.835971	0.231451	-
879	ENSG00000165752	STK32C		HU-01965-1	serine/threonine kinase 32C [Source:HGNC Symbol;Acc:21332]	Kinases	-	-		0.953545	0.953545	0.641237	-
880	ENSG00000135828	RNASEL		HU-03611-1	ribonuclease L (2',5'-oligoisoadenylate synthetase-dependent) [Source:HGNC Symbol;Acc:10050]	Kinases	-	-		1.05668	1.05668	0.660642	-
881	ENSG00000130822	PNCK		HU-06230-1	pregnancy up-regulated nonubiquitous CaM kinase [Source:HGNC Symbol;Acc:13415]	Kinases	-	-		0.891048	0.721348	0.016185	LO	0.685125	0.0181222	LO	1.17046	0.242333	-	0.987258	0.765276	-
882	ENSG00000102225	CDK16	PCTK1	HU-06343-1	cyclin-dependent kinase 16 [Source:HGNC Symbol;Acc:8749]	Kinases	-	-		0.865868	0.865868	0.25302	-
883	ENSG00000168067	MAP4K2		HU-00714-1	mitogen-activated protein kinase kinase kinase kinase 2 [Source:HGNC Symbol;Acc:6864]	Kinases	Mitotic	Higher force hit		1.43441	1.61097	0.00022874	HI	1.23994	0.0921826	-	1.72881	0.0164574	HI	1.29394	0.0230585	HI	1.2984	0.0232704	HI
884	ENSG00000070808	CAMK2A		HU-06810-1	calcium/calmodulin-dependent protein kinase II alpha [Source:HGNC Symbol;Acc:1460]	Kinases	-	Lower force hit		0.686511	0.72466	0.00602251	LO	0.727881	0.0180119	LO	0.606992	0.000330538	LO
885	ENSG00000100422	CERK		HU-02072-1	ceramide kinase [Source:HGNC Symbol;Acc:19256]	Kinases	-	Lower force hit		0.78321	0.746816	0.0434578	LO	0.956308	0.694094	-	0.649718	0.00177145	LO	0.78	0.0135308	LO
886	ENSG00000008118	CAMK1G		HU-06337-1	calcium/calmodulin-dependent protein kinase IG [Source:HGNC Symbol;Acc:14585]	Kinases	-	-		1.12543	1.12543	0.254623	-
887	ENSG00000197323	TRIM33		HU-15712-1	tripartite motif containing 33 [Source:HGNC Symbol;Acc:16290]	Kinases	-	-		0.850402	0.800733	0.0292541	-	0.740404	0.0165219	LO	0.938384	0.564162	-	0.922088	0.495372	-
888	ENSG00000182511	FES		HU-04877-1	feline sarcoma oncogene [Source:HGNC Symbol;Acc:3657]	Kinases	-	-		0.961689	0.961689	0.775586	-
889	ENSG00000101255	TRIB3		HU-01388-1	tribbles pseudokinase 3 [Source:HGNC Symbol;Acc:16228]	Kinases	-	-		0.897753	0.897753	0.437618	-
890	ENSG00000063176	SPHK2		HU-06678-1	sphingosine kinase 2 [Source:HGNC Symbol;Acc:18859]	Kinases	-	-		1.05868	1.05868	0.590906	-
891	ENSG00000133511	PI4KA	Different ID in the latest annotation	HU-00412-1	Phosphatidylinositol 4-Kinase, Catalytic, Alpha	Kinases	-	-		0.835877	0.637755	0.0017782	LO	0.905016	0.497924	-	1.05932	0.464433	-	0.741414	0.0559903	-
892	ENSG00000101336	HCK		HU-02779-1	hemopoietic cell kinase [Source:HGNC Symbol;Acc:4840]	Kinases	-	-		0.980971	0.980971	0.883695	-
893	ENSG00000176170	SPHK1		HU-06492-1	sphingosine kinase 1 [Source:HGNC Symbol;Acc:11240]	Kinases	-	-		1.13701	1.13701	0.303594	-
894	ENSG00000173334	TRIB1		HU-01614-1	tribbles pseudokinase 1 [Source:HGNC Symbol;Acc:16891]	Kinases	-	-		0.954477	0.954477	0.701798	-
895	ENSG00000157353	FUK		HU-00483-1	fucokinase [Source:HGNC Symbol;Acc:29500]	Kinases	-	-		0.762501	0.691846	0.0252263	LO	0.82275	0.093283	-	0.752076	0.0428635	LO	0.783333	0.0852067	-
896	ENSG00000139908	TSSK4		HU-07110-1	testis-specific serine kinase 4 [Source:HGNC Symbol;Acc:19825]	Kinases	-	-		0.949464	0.949464	0.568741	-
897	ENSG00000177169	ULK1		HU-02253-1	unc-51 like autophagy activating kinase 1 [Source:HGNC Symbol;Acc:12558]	Kinases	-	-		0.850434	0.850434	0.203019	-
898	ENSG00000166483	WEE1		HU-00362-1	WEE1 G2 checkpoint kinase [Source:HGNC Symbol;Acc:12761]	Kinases	Mitotic	Lower force hit		0.527066	0.453049	1.2035e-06	LO	0.59312	9.72217e-05	LO	0.535029	9.2741e-05	LO
899	ENSG00000145632	PLK2		HU-02181-1	polo-like kinase 2 [Source:HGNC Symbol;Acc:19699]	Kinases	Mitotic	-		0.969264	0.969264	0.751435	-
900	ENSG00000134398	ERN2		HU-06801-1	endoplasmic reticulum to nucleus signaling 2 [Source:HGNC Symbol;Acc:16942]	Kinases	-	-		0.969264	0.969264	0.77127	-
901	ENSG00000136560	TANK		HU-06453-1	TRAF family member-associated NFKB activator [Source:HGNC Symbol;Acc:11562]	Kinases	-	-		0.925963	0.925963	0.620217	-
902	ENSG00000078142	PIK3C3		HU-04242-1	phosphatidylinositol 3-kinase, catalytic subunit type 3 [Source:HGNC Symbol;Acc:8974]	Kinases	-	-		0.862931	0.862931	0.269833	-
903	ENSG00000163545	NUAK2		HU-04379-1	NUAK family, SNF1-like kinase, 2 [Source:HGNC Symbol;Acc:29558]	Kinases	-	-		1.01104	0.64082	0.00769275	LO	1.31126	0.00832786	HI	0.986951	0.908802	-	1.10513	0.329825	-
904	ENSG00000100605	ITPK1		HU-06319-1	inositol-tetrakisphosphate 1-kinase [Source:HGNC Symbol;Acc:6177]	Kinases	-	-		1.18132	1.18132	0.125775	-
905	ENSG00000116106	EPHA4		HU-04147-1	EPH receptor A4 [Source:HGNC Symbol;Acc:3388]	Kinases	-	-		1.00357	1.00357	0.979535	-
906	ENSG00000122025	FLT3		HU-02069-1	fms-related tyrosine kinase 3 [Source:HGNC Symbol;Acc:3765]	Kinases	-	-		1.39356	1.37657	0.45454	-	1.6455	0.00223875	HI	1.2859	0.0482113	HI	1.42504	0.0707173	-	1.23478	0.188935	-
907	ENSG00000184343	SRPK3		HU-03609-1	SRSF protein kinase 3 [Source:HGNC Symbol;Acc:11402]	Kinases	-	-		0.932236	0.932236	0.555036	-
908	ENSG00000117020	AKT3		HU-06720-1	v-akt murine thymoma viral oncogene homolog 3 [Source:HGNC Symbol;Acc:393]	Kinases	-	-		0.853871	0.755808	0.0248745	LO	0.948992	0.698283	-	0.856813	0.263009	-
909	ENSG00000110422	HIPK3		HU-01994-1	homeodomain interacting protein kinase 3 [Source:HGNC Symbol;Acc:4915]	Kinases	-	-		0.810405	0.810405	0.163834	-
910	ENSG00000183765	CHEK2		HU-15848-1	checkpoint kinase 2 [Source:HGNC Symbol;Acc:16627]	Kinases	-	-		0.883942	0.883942	0.384118	-
911	ENSG00000105053	VRK3		HU-01364-1	vaccinia related kinase 3 [Source:HGNC Symbol;Acc:18996]	Kinases	-	-		0.871873	0.871873	0.356837	-
912	ENSG00000114738	MAPKAPK3		HU-07406-1	mitogen-activated protein kinase-activated protein kinase 3 [Source:HGNC Symbol;Acc:6888]	Kinases	-	-		1.0487	1.0487	0.713196	-
913	ENSG00000128731	HERC2		HU-04052-1	HECT and RLD domain containing E3 ubiquitin protein ligase 2 [Source:HGNC Symbol;Acc:4868]	Kinases	-	-		1.07708	1.07708	0.589632	-
914	ENSG00000126562	WNK4		HU-07948-1	WNK lysine deficient protein kinase 4 [Source:HGNC Symbol;Acc:14544]	Kinases	Mitotic	-		1.0956	1.0956	0.401541	-
915	ENSG00000105204	DYRK1B		HU-07681-1	dual-specificity tyrosine-(Y)-phosphorylation regulated kinase 1B [Source:HGNC Symbol;Acc:3092]	Kinases	-	-		0.770656	0.749274	0.0310607	LO	0.754448	0.0374338	LO	0.784028	0.140027	-	0.794872	0.120494	-
916	ENSG00000139163	ETNK1		HU-06271-1	ethanolamine kinase 1 [Source:HGNC Symbol;Acc:24649]	Kinases	-	-		0.876438	0.876438	0.19328	-
917	ENSG00000068078	FGFR3		HU-09524-1	fibroblast growth factor receptor 3 [Source:HGNC Symbol;Acc:3690]	Kinases	-	-	Two independent tests combined	0.959143	0.802901	0.115683	-	1.11538	0.4709	-
918	ENSG00000169398	PTK2		HU-07732-1	protein tyrosine kinase 2 [Source:HGNC Symbol;Acc:9611]	Kinases	-	-	Two independent tests combined	0.85869	0.74732	0.0165774	LO	0.801898	0.0264889	-	0.768705	0.0982709	-	0.884615	0.251	-	1.09091	0.3707	-
919	ENSG00000152256	PDK1		HU-07998-1	pyruvate dehydrogenase kinase, isozyme 1 [Source:HGNC Symbol;Acc:8809]	Kinases	Mitotic	-		1.22639	1.47721	n.a.	n.a.	0.975566	0.838662	-
920	ENSG00000112981	NME5		HU-03900-1	NME/NM23 family member 5 [Source:HGNC Symbol;Acc:7853]	Kinases	-	-		1.06075	1.06075	0.6022	-
921	ENSG00000133216	EPHB2		HU-06051-1	EPH receptor B2 [Source:HGNC Symbol;Acc:3393]	Kinases	-	-		1.1956	1.30578	0.0101333	HI	1.1637	0.162409	-	1.1173	0.299073	-
922	ENSG00000188130	MAPK12		HU-00897-1	mitogen-activated protein kinase 12 [Source:HGNC Symbol;Acc:6874]	Kinases	-	-		1.02372	1.02372	0.848829	-
923	ENSG00000107140	TESK1		HU-07697-1	testis-specific kinase 1 [Source:HGNC Symbol;Acc:11731]	Kinases	Mitotic	-		1.01609	1.01609	0.900149	-
924	ENSG00000173366	TLR9		HU-09598-1	TLR9 [Source:UniProtKB/TrEMBL;Acc:C3W5P5]	Kinases	-	-		0.916055	0.721861	0.0241609	LO	1.09155	0.422868	-	0.934757	0.675435	-
925	ENSG00000166548	TK2		HU-15458-1	thymidine kinase 2, mitochondrial [Source:HGNC Symbol;Acc:11831]	Kinases	-	-		0.781891	0.781891	0.174793	-
926	ENSG00000135778	NTPCR	C1orf57	HU-15557-1	nucleoside-triphosphatase, cancer-related [Source:HGNC Symbol;Acc:28204]	Kinases	-	-		0.733705	0.573762	0.0010741	LO	0.844603	0.156977	-	0.782751	0.108804	-
927	ENSG00000182866	LCK		HU-06481-1	lymphocyte-specific protein tyrosine kinase [Source:HGNC Symbol;Acc:6524]	Kinases	Mitotic	-		0.757767	0.62617	0.00437962	LO	0.889365	0.332254	-
928	ENSG00000138443	ABI2		HU-15173-1	abl-interactor 2 [Source:HGNC Symbol;Acc:24011]	Actomyosin-related (KEGG)	-	-		1.02703	1.02703	0.828	-
929	ENSG00000134215	VAV3		HU-07761-1	vav 3 guanine nucleotide exchange factor [Source:HGNC Symbol;Acc:12659]	Actomyosin-related (KEGG)	-	Lower force hit		0.565111	0.675676	0.008	LO	0.454545	1e-05	LO
930	ENSG00000120063	GNA13		HU-01808-1	guanine nucleotide binding protein (G protein), alpha 13 [Source:HGNC Symbol;Acc:4381]	Actomyosin-related (KEGG)	-	Lower force hit		0.480753	0.567568	0	LO	0.393939	3e-06	LO
931	ENSG00000061676	NCKAP1		HU-08927-1	NCK-associated protein 1 [Source:HGNC Symbol;Acc:7666]	Actomyosin-related (KEGG)	-	-		1.11538	1.11538	0.391	-
932	ENSG00000168539	CHRM1		HU-00982-1	cholinergic receptor, muscarinic 1 [Source:HGNC Symbol;Acc:1950]	Actomyosin-related (KEGG)	-	-		1.11538	1.11538	0.447	-
933	ENSG00000181072	CHRM2		HU-12077-1	cholinergic receptor, muscarinic 2 [Source:HGNC Symbol;Acc:1951]	Actomyosin-related (KEGG)	-	-		1.15385	1.15385	0.699	-
934	ENSG00000133019	CHRM3		HU-02715-1	cholinergic receptor, muscarinic 3 [Source:HGNC Symbol;Acc:1952]	Actomyosin-related (KEGG)	-	Lower force hit		0.702797	0.769231	0.02	LO	0.636364	0.0024	LO
935	ENSG00000184984	CHRM5		HU-13028-1	cholinergic receptor, muscarinic 5 [Source:HGNC Symbol;Acc:1954]	Actomyosin-related (KEGG)	-	-		1	1	0.973	-
936	ENSG00000167193	CRK		HU-15997-1	v-crk avian sarcoma virus CT10 oncogene homolog [Source:HGNC Symbol;Acc:2362]	Actomyosin-related (KEGG)	-	-		0.752331	0.807692	0.037	-	0.69697	0.0026	LO
937	ENSG00000131504	DIAPH1		HU-10947-1	diaphanous-related formin 1 [Source:HGNC Symbol;Acc:2876]	Actomyosin-related (KEGG)	-	Lower force hit		0.656177	0.615385	0	LO	0.69697	0.002	LO
938	ENSG00000147202	DIAPH2		HU-08857-1	diaphanous-related formin 2 [Source:HGNC Symbol;Acc:2877]	Actomyosin-related (KEGG)	-	-		0.923077	0.923077	0.491	-
939	ENSG00000150760	DOCK1		HU-13119-1	dedicator of cytokinesis 1 [Source:HGNC Symbol;Acc:2987]	Actomyosin-related (KEGG)	-	-		0.884615	0.884615	0.221	-
940	ENSG00000138798	EGF		HU-13085-1	epidermal growth factor [Source:HGNC Symbol;Acc:3229]	Actomyosin-related (KEGG)	-	-		1.15385	1.15385	0.202	-
941	ENSG00000180210	F2		HU-03818-1	coagulation factor II (thrombin) [Source:HGNC Symbol;Acc:3535]	Actomyosin-related (KEGG)	-	-		1.03448	1.03448	0.7566	-
942	ENSG00000181104	F2R		HU-00027-1	coagulation factor II (thrombin) receptor [Source:HGNC Symbol;Acc:3537]	Actomyosin-related (KEGG)	-	Lower force hit		0.665099	0.724138	0.0173	LO	0.606061	0.001	LO
943	ENSG00000102302	FGD1		HU-13797-1	FYVE, RhoGEF and PH domain containing 1 [Source:HGNC Symbol;Acc:3663]	Actomyosin-related (KEGG)	-	-		1.03448	1.03448	0.7623	-
944	ENSG00000113578	FGF1		HU-08580-1	fibroblast growth factor 1 (acidic) [Source:HGNC Symbol;Acc:3665]	Actomyosin-related (KEGG)	-	-		0.862069	0.862069	0.2805	-
945	ENSG00000138685	FGF2		HU-00961-1	fibroblast growth factor 2 (basic) [Source:HGNC Symbol;Acc:3676]	Actomyosin-related (KEGG)	-	Lower force hit		0.557471	0.448276	4e-05	LO	0.666667	0.0008	LO
946	ENSG00000138675	FGF5		HU-12409-1	fibroblast growth factor 5 [Source:HGNC Symbol;Acc:3683]	Actomyosin-related (KEGG)	-	-		0.827586	0.827586	0.1588	-
947	ENSG00000140285	FGF7		HU-05164-1	fibroblast growth factor 7 [Source:HGNC Symbol;Acc:3685]	Actomyosin-related (KEGG)	-	-		0.896552	0.896552	0.3576	-
948	ENSG00000102678	FGF9		HU-03813-1	fibroblast growth factor 9 [Source:HGNC Symbol;Acc:3687]	Actomyosin-related (KEGG)	-	-		0.862069	0.862069	0.2061	-
949	ENSG00000070193	FGF10		HU-04185-1	fibroblast growth factor 10 [Source:HGNC Symbol;Acc:3666]	Actomyosin-related (KEGG)	-	-		0.846154	0.846154	0.0917	-
950	ENSG00000161958	FGF11		HU-01928-1	fibroblast growth factor 11 [Source:HGNC Symbol;Acc:3667]	Actomyosin-related (KEGG)	-	-		0.961538	0.961538	0.6377	-
951	ENSG00000114279	FGF12		HU-02307-1	fibroblast growth factor 12 [Source:HGNC Symbol;Acc:3668]	Actomyosin-related (KEGG)	Mitotic	-		1.03846	1.03846	0.7202	-
952	ENSG00000102466	FGF14		HU-07037-1	fibroblast growth factor 14 [Source:HGNC Symbol;Acc:3671]	Actomyosin-related (KEGG)	-	-		1.11538	1.11538	0.2475	-
953	ENSG00000066468	FGFR2		HU-12563-1	fibroblast growth factor receptor 2 [Source:HGNC Symbol;Acc:3689]	Actomyosin-related (KEGG)	Mitotic	-		0.946511	0.769231	0.0135	LO	1.0303	0.7389	-	1.04	0.7638	-
954	ENSG00000137809	ITGA11		HU-14532-1	integrin, alpha 11 [Source:HGNC Symbol;Acc:6136]	Actomyosin-related (KEGG)	Mitotic	-		0.846154	0.846154	0.1164	-
955	ENSG00000158186	MRAS		HU-06341-1	muscle RAS oncogene homolog [Source:HGNC Symbol;Acc:7227]	Actomyosin-related (KEGG)	-	-		1.07692	1.07692	0.6484	-
956	ENSG00000115414	FN1		HU-09988-1	fibronectin 1 [Source:HGNC Symbol;Acc:3778]	Actomyosin-related (KEGG)	-	-		0.962963	0.962963	0.824	-
957	ENSG00000196914	ARHGEF12		HU-12271-1	Rho guanine nucleotide exchange factor (GEF) 12 [Source:HGNC Symbol;Acc:14193]	Actomyosin-related (KEGG)	-	-		1.03704	1.03704	0.6094	-
958	ENSG00000141506	PIK3R5		HU-03215-1	phosphoinositide-3-kinase, regulatory subunit 5 [Source:HGNC Symbol;Acc:30035]	Actomyosin-related (KEGG)	-	-		1.11111	1.11111	0.38	-
959	ENSG00000146426	TIAM2		HU-08774-1	T-cell lymphoma invasion and metastasis 2 [Source:HGNC Symbol;Acc:11806]	Actomyosin-related (KEGG)	-	-		1.07407	1.07407	0.5339	-
960	ENSG00000068793	CYFIP1		HU-00947-1	cytoplasmic FMR1 interacting protein 1 [Source:HGNC Symbol;Acc:13759]	Actomyosin-related (KEGG)	-	Lower force hit		0.666667	0.666667	0.0143	LO	0.666667	0.0034	LO
961	ENSG00000055163	CYFIP2		HU-02079-1	cytoplasmic FMR1 interacting protein 2 [Source:HGNC Symbol;Acc:13760]	Actomyosin-related (KEGG)	-	-		1.07407	1.07407	0.4521	-
962	ENSG00000146535	GNA12		HU-05981-1	guanine nucleotide binding protein (G protein) alpha 12 [Source:HGNC Symbol;Acc:4380]	Actomyosin-related (KEGG)	-	-		1.14815	1.14815	0.3578	-
963	ENSG00000108262	GIT1		HU-09874-1	G protein-coupled receptor kinase interacting ArfGAP 1 [Source:HGNC Symbol;Acc:4272]	Actomyosin-related (KEGG)	-	-		0.925926	0.925926	0.6959	-
964	ENSG00000123338	NCKAP1L		HU-16110-1	NCK-associated protein 1-like [Source:HGNC Symbol;Acc:4862]	Actomyosin-related (KEGG)	-	-		1.14815	1.14815	0.2456	-
965	ENSG00000134982	APC		HU-07917-1	adenomatous polyposis coli [Source:HGNC Symbol;Acc:583]	Actomyosin-related (KEGG)	-	-		1	1	0.8828	-
966	ENSG00000174775	HRAS		HU-13421-1	Harvey rat sarcoma viral oncogene homolog [Source:HGNC Symbol;Acc:5173]	Actomyosin-related (KEGG)	-	-		0.884615	0.884615	0.4002	-
967	ENSG00000091409	ITGA6		HU-08886-1	integrin, alpha 6 [Source:HGNC Symbol;Acc:6142]	Actomyosin-related (KEGG)	Mitotic	-		0.884615	0.884615	0.3882	-
968	ENSG00000213949	ITGA1		HU-22646-1	integrin, alpha 1 [Source:HGNC Symbol;Acc:6134]	Actomyosin-related (KEGG)	-	-		1.15385	1.15385	0.1825	-
969	ENSG00000164171	ITGA2		HU-04053-1	integrin, alpha 2 (CD49B, alpha 2 subunit of VLA-2 receptor) [Source:HGNC Symbol;Acc:6137]	Actomyosin-related (KEGG)	-	-		0.884615	0.884615	0.26	-
970	ENSG00000005884	ITGA3		HU-13398-1	integrin, alpha 3 (antigen CD49C, alpha 3 subunit of VLA-3 receptor) [Source:HGNC Symbol;Acc:6139]	Actomyosin-related (KEGG)	-	-		1.11538	1.11538	0.3545	-
971	ENSG00000115232	ITGA4		HU-09845-1	integrin, alpha 4 (antigen CD49D, alpha 4 subunit of VLA-4 receptor) [Source:HGNC Symbol;Acc:6140]	Actomyosin-related (KEGG)	-	-		1.15385	1.15385	0.2896	-
972	ENSG00000161638	ITGA5		HU-05573-1	integrin, alpha 5 (fibronectin receptor, alpha polypeptide) [Source:HGNC Symbol;Acc:6141]	Actomyosin-related (KEGG)	-	-		0.961538	0.961538	0.7381	-
973	ENSG00000135424	ITGA7		HU-15881-1	integrin, alpha 7 [Source:HGNC Symbol;Acc:6143]	Actomyosin-related (KEGG)	-	-		1.26923	1.26923	0.0974	-
974	ENSG00000144668	ITGA9		HU-13156-1	integrin, alpha 9 [Source:HGNC Symbol;Acc:6145]	Actomyosin-related (KEGG)	-	-		1.11538	1.11538	0.375	-
975	ENSG00000156886	ITGAD		HU-06676-1	integrin, alpha D [Source:HGNC Symbol;Acc:6146]	Actomyosin-related (KEGG)	-	-		1.23077	1.23077	0.0799	-
976	ENSG00000083457	ITGAE		HU-01504-1	integrin, alpha E (antigen CD103, human mucosal lymphocyte antigen 1; alpha polypeptide) [Source:HGNC Symbol;Acc:6147]	Actomyosin-related (KEGG)	-	-		0.961538	0.961538	0.8268	-
977	ENSG00000005844	ITGAL		HU-05977-1	integrin, alpha L (antigen CD11A (p180), lymphocyte function-associated antigen 1; alpha polypeptide) [Source:HGNC Symbol;Acc:6148]	Actomyosin-related (KEGG)	-	-		0.9375	0.9375	0.5705	-
978	ENSG00000169896	ITGAM		HU-04881-1	integrin, alpha M (complement component 3 receptor 3 subunit) [Source:HGNC Symbol;Acc:6149]	Actomyosin-related (KEGG)	-	-		1	1	0.9147	-
979	ENSG00000138448	ITGAV		HU-00230-1	integrin, alpha V [Source:HGNC Symbol;Acc:6150]	Actomyosin-related (KEGG)	-	-		0.9375	0.9375	0.6581	-
980	ENSG00000140678	ITGAX		HU-07269-1	integrin, alpha X (complement component 3 receptor 4 subunit) [Source:HGNC Symbol;Acc:6152]	Actomyosin-related (KEGG)	-	-		0.8125	0.8125	0.065	-
981	ENSG00000160255	ITGB2		HU-13391-1	integrin, beta 2 (complement component 3 receptor 3 and 4 subunit) [Source:HGNC Symbol;Acc:6155]	Actomyosin-related (KEGG)	-	-		1.03125	1.03125	0.7662	-
982	ENSG00000132470	ITGB4		HU-05951-1	integrin, beta 4 [Source:HGNC Symbol;Acc:6158]	Actomyosin-related (KEGG)	-	-		0.84375	0.84375	0.2899	-
983	ENSG00000082781	ITGB5		HU-03652-1	integrin, beta 5 [Source:HGNC Symbol;Acc:6160]	Actomyosin-related (KEGG)	-	-		0.875	0.875	0.2367	-
984	ENSG00000115221	ITGB6		HU-00924-1	integrin, beta 6 [Source:HGNC Symbol;Acc:6161]	Actomyosin-related (KEGG)	-	-		1.125	1.125	0.2614	-
985	ENSG00000139626	ITGB7		HU-06709-1	integrin, beta 7 [Source:HGNC Symbol;Acc:6162]	Actomyosin-related (KEGG)	-	-		1.14815	1.14815	0.2593	-
986	ENSG00000105855	ITGB8		HU-01422-1	integrin, beta 8 [Source:HGNC Symbol;Acc:6163]	Actomyosin-related (KEGG)	-	-		1	1	0.8203	-
987	ENSG00000133703	KRAS		HU-11443-1	Kirsten rat sarcoma viral oncogene homolog [Source:HGNC Symbol;Acc:6407]	Actomyosin-related (KEGG)	-	Higher force hit		1.43771	1.48148	0.0003	HI	1.39394	0.0018	HI
988	ENSG00000172680	MOS		HU-13928-1	v-mos Moloney murine sarcoma viral oncogene homolog [Source:HGNC Symbol;Acc:7199]	Actomyosin-related (KEGG)	-	-		1.18519	1.18519	0.2128	-
989	ENSG00000213281	NRAS		HU-22404-1	neuroblastoma RAS viral (v-ras) oncogene homolog [Source:HGNC Symbol;Acc:7989]	Actomyosin-related (KEGG)	-	-		1.12458	1.44444	0.0003	HI	1.15152	0.2658	-	0.777778	0.0271	LO
990	ENSG00000149269	PAK1		HU-14018-1	p21 protein (Cdc42/Rac)-activated kinase 1 [Source:HGNC Symbol;Acc:8590]	Actomyosin-related (KEGG)	-	-		1.18519	1.18519	0.1128	-
991	ENSG00000136002	ARHGEF4		HU-07543-1	Rho guanine nucleotide exchange factor (GEF) 4 [Source:HGNC Symbol;Acc:684]	Actomyosin-related (KEGG)	-	-		1.24355	1.48148	0.0015	HI	1.21212	0.2307	-	1.03704	0.8288	-
992	ENSG00000197461	PDGFA		HU-11800-1	platelet-derived growth factor alpha polypeptide [Source:HGNC Symbol;Acc:8799]	Actomyosin-related (KEGG)	-	-		1.08429	1.44444	0.0002	HI	0.724138	0.3527	-
993	ENSG00000084112	SSH1		HU-12417-1	slingshot protein phosphatase 1 [Source:HGNC Symbol;Acc:30579]	Actomyosin-related (KEGG)	-	-		0.909091	0.909091	0.4761	-
994	ENSG00000172830	SSH3		HU-08512-1	slingshot protein phosphatase 3 [Source:HGNC Symbol;Acc:30581]	Actomyosin-related (KEGG)	-	-		0.848485	0.848485	0.18	-
995	ENSG00000172531	PPP1CA		HU-06251-1	protein phosphatase 1, catalytic subunit, alpha isozyme [Source:HGNC Symbol;Acc:9281]	Actomyosin-related (KEGG)	-	-		1.09091	1.09091	0.3815	-
996	ENSG00000186298	PPP1CC		HU-08276-1	protein phosphatase 1, catalytic subunit, gamma isozyme [Source:HGNC Symbol;Acc:9283]	Actomyosin-related (KEGG)	-	-		0.878788	0.878788	0.2427	-
997	ENSG00000089159	PXN		HU-09595-1	paxillin [Source:HGNC Symbol;Acc:9718]	Actomyosin-related (KEGG)	-	-		1	1	0.9715	-
998	ENSG00000136238	RAC1		HU-07559-1	ras-related C3 botulinum toxin substrate 1 (rho family, small GTP binding protein Rac1) [Source:HGNC Symbol;Acc:9801]	Actomyosin-related (KEGG)	-	Lower force hit		0.713514	0.69697	0.0031	LO	1.03448	0.8894	-	0.409091	0.0012	LO
999	ENSG00000128340	RAC2		HU-12069-1	ras-related C3 botulinum toxin substrate 2 (rho family, small GTP binding protein Rac2) [Source:HGNC Symbol;Acc:9802]	Actomyosin-related (KEGG)	Mitotic	Lower force hit		0.767677	0.757576	0.0311	LO	1	0.9971	-	0.545455	0.0096	LO
1000	ENSG00000126458	RRAS		HU-02251-1	related RAS viral (r-ras) oncogene homolog [Source:HGNC Symbol;Acc:10447]	Actomyosin-related (KEGG)	Mitotic	-		1.00758	0.69697	0.0094	LO	1	0.9837	-	1	0.912	-	1.33333	0.0123	HI
1001	ENSG00000115904	SOS1		HU-01783-1	son of sevenless homolog 1 (Drosophila) [Source:HGNC Symbol;Acc:11187]	Actomyosin-related (KEGG)	-	-		0.909091	0.909091	0.4652	-
1002	ENSG00000100485	SOS2		HU-06081-1	son of sevenless homolog 2 (Drosophila) [Source:HGNC Symbol;Acc:11188]	Actomyosin-related (KEGG)	-	Lower force hit		0.652734	0.757576	0.022	LO	0.655172	0.1647	-	0.545455	0.0053	LO
1003	ENSG00000205542	TMSB4X		HU-11790-1	thymosin beta 4, X-linked [Source:HGNC Symbol;Acc:11881]	Actomyosin-related (KEGG)	-	-		1.13067	0.818182	0.0493	-	1.51724	0.0401	HI	1.22727	0.1415	-	0.96	0.0123	-
1004	ENSG00000141968	VAV1		HU-04853-1	vav 1 guanine nucleotide exchange factor [Source:HGNC Symbol;Acc:12657]	Actomyosin-related (KEGG)	-	-		0.939394	0.515152	0.0002	LO	1.36364	0.0231	HI
1005	ENSG00000160293	VAV2		HU-05875-1	vav 2 guanine nucleotide exchange factor [Source:HGNC Symbol;Acc:12658]	Actomyosin-related (KEGG)	-	Lower force hit		0.598485	0.606061	0.0043	LO	0.590909	0.0031	LO
1006	ENSG00000139734	DIAPH3		HU-09027-1	diaphanous-related formin 3 [Source:HGNC Symbol;Acc:15480]	Actomyosin-related (KEGG)	-	-		1	1	0.9465	-
1007	ENSG00000141298	SSH2		HU-06263-1	slingshot protein phosphatase 2 [Source:HGNC Symbol;Acc:30580]	Actomyosin-related (KEGG)	-	-		0.962963	0.962963	0.9819	-
1008	ENSG00000102606	ARHGEF7		HU-09436-1	Rho guanine nucleotide exchange factor (GEF) 7 [Source:HGNC Symbol;Acc:15607]	Actomyosin-related (KEGG)	-	-		0.814815	0.814815	0.1784	-
1009	ENSG00000154620	TMSB4Y		HU-03614-1	thymosin beta 4, Y-linked [Source:HGNC Symbol;Acc:11882]	Actomyosin-related (KEGG)	-	-		0.814815	0.814815	0.1858	-
1010	ENSG00000129675	ARHGEF6		HU-13368-1	Rac/Cdc42 guanine nucleotide exchange factor (GEF) 6 [Source:HGNC Symbol;Acc:685]	Actomyosin-related (KEGG)	-	-		0.840629	0.703704	0.0127	LO	0.818182	0.1834	-	1	0.8712	-
1011	ENSG00000050820	BCAR1		HU-14294-1	breast cancer anti-estrogen resistance 1 [Source:HGNC Symbol;Acc:971]	Actomyosin-related (KEGG)	-	Lower force hit		0.624579	0.703704	0.0173	LO	0.545455	0.002	LO
1012	ENSG00000070831	CDC42		HU-11724-1	cell division cycle 42 [Source:HGNC Symbol;Acc:1736]	Actomyosin-related (KEGG)	-	-		0.962963	0.962963	0.8786	-
1013	ENSG00000165410	CFL2		HU-06197-1	cofilin 2 (muscle) [Source:HGNC Symbol;Acc:1875]	Actomyosin-related (KEGG)	-	-	Two independent tests combined	0.685038	0.756757	0.068	-	0.481481	2e-07	LO	0.724138	0.8379	-	0.777778	0.0287	LO
