# Supplementary material for: Genome-scale single-cell mechanical phenotyping reveals disease-related genes involved in mitotic rounding
Source: Nat Commun. 2017 Nov 2;8:1266. doi: 10.1038/s41467-017-01147-6 (PMC5668354; doi:10.1038/s41467-017-01147-6)
Supplement: Supplementary file 4 — Supplementary Data 2 [file 41467_2017_1147_MOESM4_ESM.xlsx]

## Sheet: SupplmentaryData-2
Supplementary Data 2. Primary hits
									1st round			2nd round			3rd round			4th round			5th round			6th round			7th round			8th round
ENSEMBLE ID	Gene name	Other name	esiRNA ID	Description	Cell division gene	Result of the primary screen	Additional note	Average Relative force (1=F-Luc RNAi)	Relative to F-Luc	P-value	Evaluation	Relative to F-Luc	P-value	Evaluation	Relative to F-Luc	P-value	Evaluation	Relative to F-Luc	P-value	Evaluation	Relative to F-Luc	P-value	Evaluation	Relative to F-Luc	P-value	Evaluation	Relative to F-Luc	P-value	Evaluation	Relative to F-Luc	P-value	Evaluation
ENSG00000118680	MYL12B	MRLC2	HU-10542-1	myosin, light chain 12B, regulatory [Source:HGNC Symbol;Acc:29827]	-	Lower force hit	Positive control	0.268339	0.382745	0.000241064	LO	0.348123	1.05818e-08	LO	0.0943089	8.12271e-23	LO	0.284355	1.12829e-11	LO	0.246139	7.42494e-13	LO	0.450237	0.000117844	LO	0.238513	5.12311e-06	LO	0.102293	1.82868e-08	LO
ENSG00000126016	AMOT		HU-12977-1	angiomotin [Source:HGNC Symbol;Acc:17810]	-	Lower force hit		0.281577	0.18502	4.9211e-20	LO	0.443861	1.47883e-05	LO	0.21585	4.22847e-17	LO
ENSG00000015285	WAS		HU-14511-1	Wiskott-Aldrich syndrome [Source:HGNC Symbol;Acc:12731]	-	Lower force hit		0.284248	0.343699	1.7666e-09	LO	0.328174	1.80182e-09	LO	0.18087	3.08058e-19	LO
ENSG00000075618	FSCN1		HU-05054-1	fascin homolog 1, actin-bundling protein (Strongylocentrotus purpuratus) [Source:HGNC Symbol;Acc:11148]	-	Lower force hit		0.284693	0.278014	6.56013e-06	LO	0.306223	3.76427e-18	LO	0.269841	4.90384e-09	LO
ENSG00000035403	VCL		HU-08810-1	vinculin [Source:HGNC Symbol;Acc:12665]	-	Lower force hit		0.333114	0.287897	4.78298e-11	LO	0.349969	3.17373e-10	LO	0.361478	5.33522e-06	LO
ENSG00000100345	MYH9		HU-08161-1	myosin, heavy chain 9, non-muscle [Source:HGNC Symbol;Acc:7579]	Mitotic	Lower force hit	Positive control	0.348295	0.370196	1.13057e-05	LO	0.406143	2.4467e-10	LO	0.286179	1.25206e-14	LO	0.370463	5.66183e-09	LO	0.180403	7.49202e-11	LO	0.291781	5.19653e-11	LO	0.532901	1.35199e-05	LO
ENSG00000078814	MYH7B		HU-13978-1	myosin, heavy chain 7B, cardiac muscle, beta [Source:HGNC Symbol;Acc:15906]	-	Lower force hit		0.381425	0.331707	2.68165e-09	LO	0.244148	1.67174e-19	LO	0.568421	0.000873225	LO
ENSG00000187017	ESPN		HU-14912-1	espin [Source:HGNC Symbol;Acc:13281]	-	Lower force hit		0.440669	0.313856	4.97798e-12	LO	0.578677	7.02343e-14	LO	0.429474	6.61578e-07	LO
ENSG00000114346	ECT2		HU-03747-1	epithelial cell transforming sequence 2 oncogene [Source:HGNC Symbol;Acc:3155]	Mitotic	Lower force hit		0.458917	0.480196	0.000696129	LO	0.437637	1.05818e-06	LO
ENSG00000142347	MYO1F		HU-07958-1	myosin IF [Source:HGNC Symbol;Acc:7600]	-	Lower force hit		0.460725	0.509886	1.42822e-09	LO	0.475	5.89847e-10	LO	0.397289	5.88509e-11	LO
ENSG00000105401	CDC37		HU-10455-1	cell division cycle 37 [Source:HGNC Symbol;Acc:1735]	-	Lower force hit		0.464352	0.312321	0.00026674	LO	0.45256	0.000459306	LO	0.628176	0.000549794	LO
ENSG00000120063	GNA13		HU-01808-1	guanine nucleotide binding protein (G protein), alpha 13 [Source:HGNC Symbol;Acc:4381]	-	Lower force hit		0.480753	0.567568	0	LO	0.393939	3e-06	LO
ENSG00000148835	TAF5		HU-13337-1	TAF5 RNA polymerase II, TATA box binding protein (TBP)-associated factor, 100kDa [Source:HGNC Symbol;Acc:11539]	-	Lower force hit		0.504599	0.503933	3.23248e-06	LO	0.478905	3.35933e-05	LO	0.530958	0.000472693	LO
ENSG00000060237	WNK1		HU-09432-1	WNK lysine deficient protein kinase 1 [Source:HGNC Symbol;Acc:14540]	-	Lower force hit		0.511347	0.607963	0.000147486	LO	0.434527	1.2142e-07	LO	0.49155	3.56663e-07	LO
ENSG00000166689	PLEKHA7		HU-08523-1	pleckstrin homology domain containing, family A member 7 [Source:HGNC Symbol;Acc:27049]	-	Lower force hit		0.517851	1.00758	0.945657	-	0.323149	5.17432e-13	LO	0.486676	4.11956e-10	LO	0.254005	6.62152e-17	LO
ENSG00000166483	WEE1		HU-00362-1	WEE1 G2 checkpoint kinase [Source:HGNC Symbol;Acc:12761]	Mitotic	Lower force hit		0.527066	0.453049	1.2035e-06	LO	0.59312	9.72217e-05	LO	0.535029	9.2741e-05	LO
ENSG00000004660	CAMKK1		HU-06229-1	calcium/calmodulin-dependent protein kinase kinase 1, alpha [Source:HGNC Symbol;Acc:1469]	-	Lower force hit		0.531381	0.547677	0.000465537	LO	0.574747	0.0124472	LO	0.471717	2.95249e-10	LO
ENSG00000105639	JAK3		HU-09710-1	Janus kinase 3 [Source:HGNC Symbol;Acc:6193]	-	Lower force hit		0.546662	0.645035	0.00120756	LO	0.447475	2.46102e-05	LO	0.547475	1.81744e-08	LO
ENSG00000198793	MTOR	FRAP1	HU-10164-1	mechanistic target of rapamycin (serine/threonine kinase) [Source:HGNC Symbol;Acc:3942]	-	Lower force hit		0.549503	0.468864	6.735e-05	LO	0.567919	1.27243e-05	LO	0.611727	0.00665491	LO
ENSG00000116288	Park7		HU-11396-1	parkinson protein 7 [Source:HGNC Symbol;Acc:16369]	-	Lower force hit		0.552408	0.628788	0.0143946	LO	0.638225	0.00476899	LO	0.543701	0.000189778	LO	0.363762	1.03706e-11	LO	0.752214	0.0174836	LO	0.387755	1.4755e-07	LO
ENSG00000138685	FGF2		HU-00961-1	fibroblast growth factor 2 (basic) [Source:HGNC Symbol;Acc:3676]	-	Lower force hit		0.557471	0.448276	4e-05	LO	0.666667	0.0008	LO
ENSG00000101335	MYL9		HU-07374-1	myosin, light chain 9, regulatory [Source:HGNC Symbol;Acc:15754]	-	Lower force hit		0.562204	0.478049	7.39098e-06	LO	0.513826	1.2536e-07	LO	0.694737	0.00375297	LO
ENSG00000134215	VAV3		HU-07761-1	vav 3 guanine nucleotide exchange factor [Source:HGNC Symbol;Acc:12659]	-	Lower force hit		0.565111	0.675676	0.008	LO	0.454545	1e-05	LO
ENSG00000196091	MYBPC1		HU-08906-1	myosin binding protein C, slow type [Source:HGNC Symbol;Acc:7549]	-	Lower force hit		0.577036	0.689244	0.000245832	LO	0.421536	2.01053e-09	LO	0.620327	0.000380697	LO
ENSG00000113758	DBN1		HU-08713-1	drebrin 1 [Source:HGNC Symbol;Acc:2695]	-	Lower force hit		0.592613	0.457399	4.52246e-06	LO	0.675236	0.00314414	LO	0.645203	0.000740758	LO
ENSG00000126583	PRKCG		HU-03412-1	protein kinase C, gamma [Source:HGNC Symbol;Acc:9402]	-	Lower force hit		0.59759	0.690893	0.00399854	LO	0.59806	0.00568636	LO	0.503817	6.36737e-05	LO
ENSG00000160293	VAV2		HU-05875-1	vav 2 guanine nucleotide exchange factor [Source:HGNC Symbol;Acc:12658]	-	Lower force hit		0.598485	0.606061	0.0043	LO	0.590909	0.0031	LO
ENSG00000156873	PHKG2		HU-08934-1	phosphorylase kinase, gamma 2 (testis) [Source:HGNC Symbol;Acc:8931]	-	Lower force hit		0.600448	0.676187	0.00125491	LO	0.685538	0.00234271	LO	0.439619	6.25024e-07	LO
ENSG00000180096	SEPT1		HU-02464-1	septin 1 [Source:HGNC Symbol;Acc:2879]	Mitotic	Lower force hit		0.601251	0.668984	0.000908239	LO	0.55124	5.79434e-07	LO	0.583528	4.47952e-05	LO
ENSG00000067900	ROCK1		HU-03470-1	Rho-associated, coiled-coil containing protein kinase 1 [Source:HGNC Symbol;Acc:10251]	-	Lower force hit		0.602737	0.329513	0.000280758	LO	0.577304	0.000664917	LO	0.901394	0.384162	-
ENSG00000148935	GAS2		HU-01278-1	growth arrest-specific 2 [Source:HGNC Symbol;Acc:4167]	-	Lower force hit		0.603051	0.629898	0.000408721	LO	0.476875	4.74327e-07	LO	0.702381	0.0103736	LO
ENSG00000071909	MYO3B		HU-06648-1	myosin IIIB [Source:HGNC Symbol;Acc:15576]	-	Lower force hit		0.603766	0.334617	2.93721e-09	LO	0.835782	0.135234	-	0.523201	5.44736e-06	LO	0.453826	3.24154e-05	LO	0.871403	0.331653	-
ENSG00000175866	BAIAP2		HU-07677-1	BAI1-associated protein 2 [Source:HGNC Symbol;Acc:947]	-	Lower force hit		0.60633	0.476883	1.76117e-06	LO	0.682882	0.000554232	LO	0.659224	2.68067e-06	LO
ENSG00000151208	DLG5		HU-05341-1	discs, large homolog 5 (Drosophila) [Source:HGNC Symbol;Acc:2904]	-	Lower force hit		0.607431	0.735363	0.0408354	LO	0.657663	0.00130123	LO	0.429268	0.00872585	LO
ENSG00000109061	MYH1		HU-01064-1	myosin, heavy chain 1, skeletal muscle, adult [Source:HGNC Symbol;Acc:7567]	-	Lower force hit		0.609733	0.689572	0.0473204	LO	0.593596	0.00132306	LO	0.546032	0.000107875	LO
ENSG00000134318	ROCK2		HU-03013-1	Rho-associated, coiled-coil containing protein kinase 2 [Source:HGNC Symbol;Acc:10252]	-	Lower force hit		0.612194	0.510029	0.00495769	LO	0.536689	0.000188657	LO	0.640438	0.00390118	LO	0.761621	0.0658046	-
ENSG00000136286	MYO1G		HU-15825-1	myosin IG [Source:HGNC Symbol;Acc:13880]	-	Lower force hit		0.613808	0.767677	0.0991772	-	0.673077	0.00219574	LO	0.509804	6.36415e-07	LO	0.504673	6.54094e-06	LO
ENSG00000184640	SEPT9		HU-06244-1	septin 9 [Source:HGNC Symbol;Acc:7323]	-	Lower force hit		0.621528	0.675159	0.000653296	LO	0.481481	1.80019e-06	LO	0.707944	0.0220174	LO
ENSG00000156970	BUB1B		HU-05210-1	BUB1 mitotic checkpoint serine/threonine kinase B [Source:HGNC Symbol;Acc:1149]	Mitotic	Lower force hit		0.622858	0.776942	0.129873	-	0.689306	0.0358073	LO	0.402324	2.82798e-05	LO
ENSG00000050820	BCAR1		HU-14294-1	breast cancer anti-estrogen resistance 1 [Source:HGNC Symbol;Acc:971]	-	Lower force hit		0.624579	0.703704	0.0173	LO	0.545455	0.002	LO
ENSG00000092820	EZR	VIL2	HU-06684-1	ezrin [Source:HGNC Symbol;Acc:12691]	Mitotic	Lower force hit		0.626662	0.750716	0.124694	-	0.507233	3.35097e-08	LO	0.544335	6.38717e-05	LO	0.704365	0.00853629	LO
ENSG00000130402	ACTN4		HU-02773-1	actinin, alpha 4 [Source:HGNC Symbol;Acc:166]	-	Lower force hit		0.629516	0.371765	0.000107235	LO	0.533788	0.000759815	LO	0.763469	0.00729432	LO	0.668153	0.000834746	LO	0.810403	0.0326927	-
ENSG00000124253	PCK1		HU-04929-1	phosphoenolpyruvate carboxykinase 1 (soluble) [Source:HGNC Symbol;Acc:8724]	-	Lower force hit		0.642454	0.489179	0.000431165	LO	0.796618	0.00931923	LO	0.671756	0.0186357	LO	0.612265	5.39805e-06	LO
ENSG00000109063	MYH3		HU-02260-1	myosin, heavy chain 3, skeletal muscle, embryonic [Source:HGNC Symbol;Acc:7573]	-	Lower force hit		0.642946	0.759554	0.046375	LO	0.488889	2.51135e-08	LO	0.680396	0.00131857	LO
ENSG00000008128	CDK11A		HU-11472-1	cyclin-dependent kinase 11A [Source:HGNC Symbol;Acc:1730]	Mitotic	Lower force hit		0.645504	0.591734	0.00358902	LO	0.516172	6.05838e-06	LO	0.881316	0.356603	-	0.592793	0.000799625	LO
ENSG00000173898	SPTBN2		HU-06638-1	spectrin, beta, non-erythrocytic 2 [Source:HGNC Symbol;Acc:11276]	-	Lower force hit		0.647369	0.727891	0.0031551	LO	0.581281	3.8075e-06	LO	0.632937	0.00122711	LO
ENSG00000149639	SOGA1	C20orf117	HU-10027-1	suppressor of glucose, autophagy associated 1 [Source:HGNC Symbol;Acc:16111]	Mitotic	Lower force hit		0.649734	0.506726	0.0017645	LO	0.719077	0.0133696	LO	0.723398	0.0352889	LO
ENSG00000108518	PFN1		HU-10691-1	profilin 1 [Source:HGNC Symbol;Acc:8881]	-	Lower force hit		0.651931	1.07967	0.464286	-	0.703704	0.0028	LO	0.172414	7e-06	LO
ENSG00000100485	SOS2		HU-06081-1	son of sevenless homolog 2 (Drosophila) [Source:HGNC Symbol;Acc:11188]	-	Lower force hit		0.652734	0.757576	0.022	LO	0.655172	0.1647	-	0.545455	0.0053	LO
ENSG00000144567	FAM134A		HU-15382-1	family with sequence similarity 134, member A [Source:HGNC Symbol;Acc:28450]	Mitotic	Lower force hit		0.653992	0.682927	0.00256056	LO	0.544637	7.87774e-07	LO	0.734411	0.0224412	LO
ENSG00000131504	DIAPH1		HU-10947-1	diaphanous-related formin 1 [Source:HGNC Symbol;Acc:2876]	-	Lower force hit		0.656177	0.615385	0	LO	0.69697	0.002	LO
ENSG00000152953	STK32B		HU-05084-1	serine/threonine kinase 32B [Source:HGNC Symbol;Acc:14217]	-	Lower force hit		0.656588	0.560515	6.11439e-05	LO	0.73669	0.0489956	LO	0.672559	0.000795297	LO
ENSG00000099875	MKNK2		HU-08573-1	MAP kinase interacting serine/threonine kinase 2 [Source:HGNC Symbol;Acc:7111]	-	Lower force hit		0.664238	0.417087	2.77294e-10	LO	0.796088	0.0926225	-	0.650424	0.00819168	LO	0.793352	0.0185411	LO
ENSG00000181104	F2R		HU-00027-1	coagulation factor II (thrombin) receptor [Source:HGNC Symbol;Acc:3537]	-	Lower force hit		0.665099	0.724138	0.0173	LO	0.606061	0.001	LO
ENSG00000130830	MPP1		HU-05623-1	membrane protein, palmitoylated 1, 55kDa [Source:HGNC Symbol;Acc:7219]	-	Lower force hit		0.6656	0.541451	0.000503674	LO	0.588655	7.53552e-05	LO	0.463759	0.000122959	LO	1.06853	0.566581	-
ENSG00000068793	CYFIP1		HU-00947-1	cytoplasmic FMR1 interacting protein 1 [Source:HGNC Symbol;Acc:13759]	-	Lower force hit		0.666667	0.666667	0.0143	LO	0.666667	0.0034	LO
ENSG00000137831	UACA		HU-05753-1	uveal autoantigen with coiled-coil domains and ankyrin repeats [Source:HGNC Symbol;Acc:15947]	Mitotic	Lower force hit		0.669425	0.454545	4.10954e-05	LO	0.533788	5.2382e-05	LO	0.728411	0.0015775	LO	0.952656	0.675616	-	0.677725	0.0117017	LO
ENSG00000149781	FERMT3		HU-07608-1	fermitin family member 3 [Source:HGNC Symbol;Acc:23151]	-	Lower force hit		0.671458	0.521913	1.56471e-07	LO	1.02466	0.79123	-	0.588895	0.000147901	LO	0.550365	0.000969161	LO
ENSG00000143570	SLC39A1		HU-09153-1	solute carrier family 39 (zinc transporter), member 1 [Source:HGNC Symbol;Acc:12876]	-	Lower force hit		0.67318	0.59542	0.00482953	LO	0.646341	0.000580116	LO	0.777778	0.00229408	LO
ENSG00000103647	CORO2B		HU-15602-1	coronin, actin binding protein, 2B [Source:HGNC Symbol;Acc:2256]	-	Lower force hit		0.67498	0.510989	7.24215e-06	LO	0.793741	0.0349715	LO	0.72021	0.0302225	LO
ENSG00000060140	STYK1		HU-00321-1	serine/threonine/tyrosine kinase 1 [Source:HGNC Symbol;Acc:18889]	-	Lower force hit		0.680167	0.690107	0.0159165	LO	0.75431	0.0532062	-	0.628702	0.000363376	LO	0.64755	0.000152121	LO
ENSG00000070808	CAMK2A		HU-06810-1	calcium/calmodulin-dependent protein kinase II alpha [Source:HGNC Symbol;Acc:1460]	-	Lower force hit		0.686511	0.72466	0.00602251	LO	0.727881	0.0180119	LO	0.606992	0.000330538	LO
ENSG00000167524	SGK494		HU-01557-1	uncharacterized serine/threonine-protein kinase SgK494 [Source:RefSeq peptide;Acc:NP_001274136]	-	Lower force hit		0.689316	0.660583	0.00257405	LO	0.932502	0.588507	-	0.594761	0.0116108	LO	0.490909	5.96631e-07	LO	0.767822	0.0375225	LO
ENSG00000095397	DFNB31		HU-07481-1	deafness, autosomal recessive 31 [Source:HGNC Symbol;Acc:16361]	-	Lower force hit		0.692397	0.727095	0.0345629	LO	0.671895	0.0115908	LO	0.834202	0.0524637	-	0.536396	0.000460373	LO
ENSG00000140057	AK7		HU-04086-1	adenylate kinase 7 [Source:HGNC Symbol;Acc:20091]	-	Lower force hit		0.693023	0.729301	0.0447147	LO	0.605448	4.6362e-05	LO	0.85456	0.119503	-	0.582781	3.11255e-06	LO
ENSG00000114859	CLCN2		HU-13291-1	chloride channel, voltage-sensitive 2 [Source:HGNC Symbol;Acc:2020]	-	Lower force hit		0.694554	0.567234	0.000140167	LO	0.71189	0.00237057	LO	0.804536	0.00596604	LO
ENSG00000169679	BUB1		HU-01483-1	BUB1 mitotic checkpoint serine/threonine kinase [Source:HGNC Symbol;Acc:1148]	Mitotic	Lower force hit		0.694941	0.610206	0.00545837	LO	0.564188	3.37507e-07	LO	0.777568	0.090661	-	0.779499	0.0842672	-	0.743243	0.0264017	LO
ENSG00000188906	LRRK2		HU-09859-1	leucine-rich repeat kinase 2 [Source:HGNC Symbol;Acc:18618]	-	Lower force hit		0.694963	0.4086	0.00185364	LO	0.901734	0.323477	-	0.774555	0.0330158	LO
ENSG00000133401	PDZD2		HU-02807-1	PDZ domain containing 2 [Source:HGNC Symbol;Acc:18486]	-	Lower force hit		0.697647	0.68667	0.000995691	LO	0.669831	0.000688825	LO	0.73644	0.0387251	LO
ENSG00000133019	CHRM3		HU-02715-1	cholinergic receptor, muscarinic 3 [Source:HGNC Symbol;Acc:1952]	-	Lower force hit		0.702797	0.769231	0.02	LO	0.636364	0.0024	LO
ENSG00000198898	CAPZA2		HU-10089-1	capping protein (actin filament) muscle Z-line, alpha 2 [Source:HGNC Symbol;Acc:1490]	-	Lower force hit		0.702936	0.535503	2.95979e-06	LO	0.991667	0.92044	-	0.630841	0.000972235	LO	0.653733	0.00905451	LO
ENSG00000137216	TMEM63B		HU-06777-1	transmembrane protein 63B [Source:HGNC Symbol;Acc:17735]	Mitotic	Lower force hit		0.704015	0.983843	0.917366	-	0.617625	4.25395e-09	LO	0.727748	0.0144207	LO	0.486842	2.6181e-07	LO
ENSG00000104879	CKM		HU-00665-1	creatine kinase, muscle [Source:HGNC Symbol;Acc:1994]	-	Lower force hit		0.710247	0.800359	0.0441282	-	0.673491	0.0224647	LO	0.65689	0.00318797	LO
ENSG00000154839	SKA1		HU-11947-1	spindle and kinetochore associated complex subunit 1 [Source:HGNC Symbol;Acc:28109]	Mitotic	Lower force hit		0.712684	0.597668	0.000424814	LO	0.704433	1.04709e-05	LO	0.815476	0.111174	-	0.733161	0.025067	LO
ENSG00000117266	CDK18	PCTK3	HU-07455-1	cyclin-dependent kinase 18 [Source:HGNC Symbol;Acc:8751]	-	Lower force hit		0.713357	0.695244	0.00957163	LO	0.760215	0.0307159	LO	0.684612	0.00672992	LO
ENSG00000136238	RAC1		HU-07559-1	ras-related C3 botulinum toxin substrate 1 (rho family, small GTP binding protein Rac1) [Source:HGNC Symbol;Acc:9801]	-	Lower force hit		0.713514	0.69697	0.0031	LO	1.03448	0.8894	-	0.409091	0.0012	LO
ENSG00000144136	SLC20A1		HU-15555-1	solute carrier family 20 (phosphate transporter), member 1 [Source:HGNC Symbol;Acc:10946]	-	Lower force hit		0.715257	0.765245	0.0192686	LO	0.650915	0.000218908	LO	0.729613	0.000380448	LO
ENSG00000158828	PINK1		HU-05710-1	PTEN induced putative kinase 1 [Source:HGNC Symbol;Acc:14581]	Mitotic	Lower force hit		0.715904	0.728755	0.00235823	LO	0.66909	0.000189595	LO	0.749865	0.011965	LO
ENSG00000163110	PDLIM5		HU-06778-1	PDZ and LIM domain 5 [Source:HGNC Symbol;Acc:17468]	-	Lower force hit		0.720309	0.602564	0.0005236	LO	0.935362	0.347518	-	0.623002	0.0109129	LO
ENSG00000164402	SEPT8		HU-08885-1	septin 8 [Source:HGNC Symbol;Acc:16511]	-	Lower force hit		0.72067	0.628699	0.00123408	LO	0.713663	0.00221051	LO	0.819649	0.175327	-
ENSG00000129116	PALLD		HU-09517-1	palladin, cytoskeletal associated protein [Source:HGNC Symbol;Acc:17068]	-	Lower force hit		0.721031	0.575371	0.00117097	LO	0.825709	0.0181731	-	0.762014	0.00708012	LO
ENSG00000143776	CDC42BPA		HU-15875-1	CDC42 binding protein kinase alpha (DMPK-like) [Source:HGNC Symbol;Acc:1737]	-	Lower force hit		0.726932	0.722041	0.00210684	LO	0.698233	0.00120013	LO	0.922495	0.439248	-	0.564958	0.000202524	LO
ENSG00000166333	ILK		HU-14327-1	integrin-linked kinase [Source:HGNC Symbol;Acc:6040]	-	Lower force hit		0.730302	0.521492	3.54417e-05	LO	1.15237	0.207924	-	0.662383	0.00303012	LO	0.636391	0.00702133	LO	0.678876	0.0221681	LO
ENSG00000038532	CLEC16A		HU-04156-1	C-type lectin domain family 16, member A [Source:HGNC Symbol;Acc:29013]	Mitotic	Lower force hit		0.734387	0.489022	0.000174528	LO	0.7	0.000390875	LO	1.01414	0.88161	-
ENSG00000150867	PIP4K2A	PIP5K2A	HU-02133-1	phosphatidylinositol-5-phosphate 4-kinase, type II, alpha [Source:HGNC Symbol;Acc:8997]	-	Lower force hit		0.734709	0.752804	0.0291787	LO	0.693966	0.0295378	LO	0.782242	0.0611556	-	0.662359	0.000889321	LO	0.782176	0.0237001	LO
ENSG00000132535	DLG4		HU-07173-1	discs, large homolog 4 (Drosophila) [Source:HGNC Symbol;Acc:2903]	-	Lower force hit		0.735913	0.584298	3.49608e-05	LO	0.871342	0.227062	-	0.744372	0.0540767	LO	0.847293	0.205818	-	0.679715	0.00555656	LO	0.688462	0.00906638	LO
ENSG00000134853	PDGFRA		HU-00614-1	platelet-derived growth factor receptor, alpha polypeptide [Source:HGNC Symbol;Acc:8803]	-	Lower force hit		0.735955	0.56824	3.96028e-06	LO	0.93603	0.62495	-	0.655685	0.00462814	LO	0.783865	0.0111348	LO
ENSG00000175054	ATR		HU-04034-1	ataxia telangiectasia and Rad3 related [Source:HGNC Symbol;Acc:882]	-	Lower force hit		0.737911	0.744951	0.016674	LO	0.695244	0.0158118	LO	0.773539	0.0469925	LO
ENSG00000170011	MYRIP		HU-02135-1	myosin VIIA and Rab interacting protein [Source:HGNC Symbol;Acc:19156]	-	Lower force hit		0.738658	0.811209	0.0244728	-	0.678449	0.000113505	LO	0.726316	0.0251639	LO
ENSG00000168944	CEP120		HU-06701-1	centrosomal protein 120kDa [Source:HGNC Symbol;Acc:26690]	-	Lower force hit		0.741524	0.687421	0.0124645	LO	0.935362	0.614393	-	0.60179	0.00617466	LO
ENSG00000161896	IP6K3	IHPK3	HU-07905-1	inositol hexakisphosphate kinase 3 [Source:HGNC Symbol;Acc:17269]	-	Lower force hit		0.745228	0.71618	0.0290359	LO	0.793893	0.0515713	-	0.72561	0.0204146	LO
ENSG00000106992	AK1		HU-00880-1	adenylate kinase 1 [Source:HGNC Symbol;Acc:361]	-	Lower force hit		0.745819	0.699529	0.0295547	LO	0.69707	0.0247125	LO	0.882282	0.30984	-	0.704395	0.0109811	LO
ENSG00000171174	RBKS		HU-05189-1	ribokinase [Source:HGNC Symbol;Acc:30325]	-	Lower force hit		0.74836	0.765915	0.0443694	LO	0.701116	0.00412017	LO	0.778049	0.0338336	LO
ENSG00000077522	ACTN2		HU-00109-1	actinin, alpha 2 [Source:HGNC Symbol;Acc:164]	Mitotic	Lower force hit		0.755652	0.636103	0.0229055	LO	0.815188	0.0656178	-	0.766236	0.00159085	LO	0.771026	0.0443421	LO	0.789709	0.137035	-
ENSG00000100889	PCK2		HU-02851-1	phosphoenolpyruvate carboxykinase 2 (mitochondrial) [Source:HGNC Symbol;Acc:8725]	-	Lower force hit		0.76578	0.684292	0.0346572	LO	0.985439	0.908598	-	0.637712	0.000972813	LO	0.755679	0.00554011	LO
ENSG00000157551	KCNJ15		HU-07321-1	potassium inwardly-rectifying channel, subfamily J, member 15 [Source:HGNC Symbol;Acc:6261]	-	Lower force hit		0.765883	0.729825	0.0344793	LO	0.557534	4.94596e-07	LO	1.01029	0.906212	-
ENSG00000175538	KCNE3		HU-00343-1	potassium voltage-gated channel, Isk-related family, member 3 [Source:HGNC Symbol;Acc:6243]	-	Lower force hit		0.766449	0.69219	0.0485335	LO	0.712329	0.00118264	LO	0.894829	0.258141	-
ENSG00000169359	SLC33A1		HU-06758-1	solute carrier family 33 (acetyl-CoA transporter), member 1 [Source:HGNC Symbol;Acc:95]	-	Lower force hit		0.767332	0.839098	0.0360861	-	0.612329	5.41433e-06	LO	0.850569	0.11225	-
ENSG00000128340	RAC2		HU-12069-1	ras-related C3 botulinum toxin substrate 2 (rho family, small GTP binding protein Rac2) [Source:HGNC Symbol;Acc:9802]	Mitotic	Lower force hit		0.767677	0.757576	0.0311	LO	1	0.9971	-	0.545455	0.0096	LO
ENSG00000081320	STK17B		HU-02129-1	serine/threonine kinase 17b [Source:HGNC Symbol;Acc:11396]	-	Lower force hit		0.77055	0.881301	0.260052	-	0.704192	0.00393698	LO	0.983403	0.886965	-	0.752	0.0152796	LO	0.531856	1.37273e-09	LO
ENSG00000114302	PRKAR2A		HU-07708-1	protein kinase, cAMP-dependent, regulatory, type II, alpha [Source:HGNC Symbol;Acc:9391]	-	Lower force hit		0.779235	0.74386	0.0082115	LO	0.79037	0.0381271	LO	0.803477	0.00321692	-
ENSG00000102096	PIM2		HU-04893-1	pim-2 oncogene [Source:HGNC Symbol;Acc:8987]	-	Lower force hit		0.782467	0.714163	0.0150789	LO	0.858027	0.195247	-	0.781037	0.0173716	LO	0.776641	0.0192121	LO
ENSG00000100422	CERK		HU-02072-1	ceramide kinase [Source:HGNC Symbol;Acc:19256]	-	Lower force hit		0.78321	0.746816	0.0434578	LO	0.956308	0.694094	-	0.649718	0.00177145	LO	0.78	0.0135308	LO
ENSG00000112782	CLIC5		HU-09514-1	chloride intracellular channel 5 [Source:HGNC Symbol;Acc:13517]	-	Lower force hit		0.787683	1.01359	0.895677	-	0.611078	0.000488818	LO	0.728659	0.00521664	LO	0.797401	0.00520107	LO
ENSG00000051382	PIK3CB		HU-03467-1	phosphatidylinositol-4,5-bisphosphate 3-kinase, catalytic subunit beta [Source:HGNC Symbol;Acc:8976]	-	Lower force hit		0.804693	0.786494	0.0482548	LO	1.0586	0.57533	-	0.779083	0.0157162	LO	0.594595	0.000107273	LO
ENSG00000112877	CEP72		HU-04108-1	centrosomal protein 72kDa [Source:HGNC Symbol;Acc:25547]	-	Lower force hit		0.828617	0.587912	0.00758752	LO	1.36438	0.0827132	-	0.533557	0.00321308	LO
ENSG00000005249	PRKAR2B		HU-02583-1	protein kinase, cAMP-dependent, regulatory, type II, beta [Source:HGNC Symbol;Acc:9392]	-	Lower force hit		0.907695	0.736245	0.00764995	LO	1.21387	0.125358	-	0.772973	0.0277673	LO
ENSG00000168530	MYL1		HU-08091-1	myosin, light chain 1, alkali; skeletal, fast [Source:HGNC Symbol;Acc:7582]	-	Higher force hit		1.15618	1.29932	0.0346515	HI	0.883929	0.224293	-	1.2853	0.0493184	HI
ENSG00000101470	TNNC2		HU-03214-1	troponin C type 2 (fast) [Source:HGNC Symbol;Acc:11944]	-	Higher force hit		1.19148	1.27566	0.019877	HI	1.38611	0.00802186	HI	0.912669	0.27874	-
ENSG00000135250	SRPK2		HU-09010-1	SRSF protein kinase 2 [Source:HGNC Symbol;Acc:11306]	-	Higher force hit		1.26488	1.39	0.01	HI	1.36019	0.0120581	HI	1.16957	0.341274	-
ENSG00000123836	PFKFB2		HU-07977-1	6-phosphofructo-2-kinase/fructose-2,6-biphosphatase 2 [Source:HGNC Symbol;Acc:8873]	-	Higher force hit		1.28331	1.44574	0.0180804	HI	1.03071	0.801931	-	1.37348	0.0382205	HI
ENSG00000107968	MAP3K8		HU-05199-1	mitogen-activated protein kinase kinase kinase 8 [Source:HGNC Symbol;Acc:6860]	-	Higher force hit		1.29758	1.42055	0.00525221	HI	1.4283	0.0213329	HI	1.0439	0.996137	-
ENSG00000136167	LCP1		HU-05769-1	lymphocyte cytosolic protein 1 (L-plastin) [Source:HGNC Symbol;Acc:6528]	-	Higher force hit		1.30274	1.35807	0.00756832	HI	1.4655	0.000721016	HI	1.08467	0.527383	-
ENSG00000087274	ADD1		HU-12293-1	adducin 1 (alpha) [Source:HGNC Symbol;Acc:243]	-	Higher force hit		1.30449	1.29756	0.0105741	HI	1.17731	0.0190003	-	1.4386	0.0334129	HI
ENSG00000074590	NUAK1		HU-10007-1	NUAK family, SNF1-like kinase, 1 [Source:HGNC Symbol;Acc:14311]	-	Higher force hit		1.32721	1.45818	0.00675761	HI	1.19328	0.144597	-	1.33016	0.0487119	HI
ENSG00000184702	SEPT5		HU-07237-1	septin 5 [Source:HGNC Symbol;Acc:9164]	-	Higher force hit		1.33782	1.5417	3.92378e-05	HI	1.32214	0.0111071	HI	1.14964	0.175877	-
ENSG00000156958	GALK2		HU-15386-1	galactokinase 2 [Source:HGNC Symbol;Acc:4119]	-	Higher force hit		1.33837	1.36289	0.0190399	HI	1.18895	0.087393	-	1.46329	0.0124934	HI
ENSG00000069956	MAPK6		HU-10612-1	mitogen-activated protein kinase 6 [Source:HGNC Symbol;Acc:6879]	-	Higher force hit		1.34866	1.40637	0.00448452	HI	1.3591	0.0145926	HI	1.28051	0.0719674	-
ENSG00000095637	SORBS1		HU-09603-1	sorbin and SH3 domain containing 1 [Source:HGNC Symbol;Acc:14565]	-	Higher force hit		1.35281	1.4708	0.000192946	HI	1.53385	0.00127748	HI	1.05378	0.686025	-
ENSG00000065243	PKN2		HU-08554-1	protein kinase N2 [Source:HGNC Symbol;Acc:9406]	-	Higher force hit		1.35321	1.33606	0.0526287	-	1.33634	0.00223038	HI	1.38722	0.00663685	HI
ENSG00000169967	MAP3K2		HU-08135-1	mitogen-activated protein kinase kinase kinase 2 [Source:HGNC Symbol;Acc:6854]	Mitotic	Higher force hit		1.36464	1.45146	0.00642697	HI	1.17811	0.182756	-	1.46434	0.0119497	HI
ENSG00000135002	RFK		HU-11155-1	riboflavin kinase [Source:HGNC Symbol;Acc:30324]	-	Higher force hit		1.37199	1.4004	0.00184439	HI	1.43822	0.00246712	HI	1.27734	0.149554	-
ENSG00000038382	TRIO		HU-08312-1	trio Rho guanine nucleotide exchange factor [Source:HGNC Symbol;Acc:12303]	-	Higher force hit		1.40249	1.28897	0.00869404	HI	1.28855	0.0881387	-	1.32824	0.00368387	HI	1.70419	0.00375712	HI
ENSG00000163932	PRKCD		HU-06706-1	protein kinase C, delta [Source:HGNC Symbol;Acc:9399]	-	Higher force hit		1.4196	1.40359	0.0107855	HI	1.38344	0.0266313	HI	1.47175	0.0107934	HI
ENSG00000140538	NTRK3		HU-09218-1	neurotrophic tyrosine kinase, receptor, type 3 [Source:HGNC Symbol;Acc:8033]	Mitotic	Higher force hit		1.42614	1.38535	0.0396978	HI	1.52371	0.0187893	HI	1.36938	0.0181355	HI
ENSG00000168067	MAP4K2		HU-00714-1	mitogen-activated protein kinase kinase kinase kinase 2 [Source:HGNC Symbol;Acc:6864]	Mitotic	Higher force hit		1.43441	1.61097	0.00022874	HI	1.23994	0.0921826	-	1.72881	0.0164574	HI	1.29394	0.0230585	HI	1.2984	0.0232704	HI
ENSG00000133703	KRAS		HU-11443-1	Kirsten rat sarcoma viral oncogene homolog [Source:HGNC Symbol;Acc:6407]	-	Higher force hit		1.43771	1.48148	0.0003	HI	1.39394	0.0018	HI
ENSG00000174429	ABRA		HU-02972-1	actin-binding Rho activating protein [Source:HGNC Symbol;Acc:30655]	-	Higher force hit		1.4641	1.70748	0.00080501	HI	1.26834	0.0339204	HI	1.22222	0.0609575	-	1.65835	0.00792858	HI
ENSG00000186575	NF2		HU-09570-1	neurofibromin 2 (merlin) [Source:HGNC Symbol;Acc:7773]	-	Higher force hit		1.46802	1.77438	0.00261007	HI	1.73618	2.86856e-05	HI	0.893505	0.312352	-
ENSG00000162757	C1orf74		HU-03983-1	chromosome 1 open reading frame 74 [Source:HGNC Symbol;Acc:26319]	Mitotic	Higher force hit		1.51574	1.93537	0.000185688	HI	0.944735	0.44188	-	1.6671	0.000543413	HI
ENSG00000103423	DNAJA3		HU-09160-1	DnaJ (Hsp40) homolog, subfamily A, member 3 [Source:HGNC Symbol;Acc:11808]	-	Higher force hit		1.5326	1.71593	0.0113517	HI	1.67265	0.000177741	HI	1.20922	0.184451	-
ENSG00000092054	MYH7		HU-12389-1	myosin, heavy chain 7, cardiac muscle, beta [Source:HGNC Symbol;Acc:7577]	-	Higher force hit		1.62291	1.71382	0.00452279	HI	1.45667	0.00617057	HI	1.69825	0.00997152	HI
ENSG00000132964	CDK8		HU-02398-1	cyclin-dependent kinase 8 [Source:HGNC Symbol;Acc:1779]	-	Higher force hit		1.63186	1.71713	0.00179589	HI	1.73736	2.2549e-06	HI	1.4411	0.00726293	HI
ENSG00000166822	TMEM170A		HU-07146-1	transmembrane protein 170A [Source:HGNC Symbol;Acc:29577]	Mitotic	Higher force hit		1.78879	1.98116	1.37737e-05	HI	1.79526	1.03324e-05	HI	1.58995	0.00153868	HI
