# Supplementary material for: Genome-scale single-cell mechanical phenotyping reveals disease-related genes involved in mitotic rounding
Source: Nat Commun. 2017 Nov 2;8:1266. doi: 10.1038/s41467-017-01147-6 (PMC5668354; doi:10.1038/s41467-017-01147-6)
Supplement: Supplementary file 5 — Supplementary Data 3 [file 41467_2017_1147_MOESM5_ESM.xlsx]

## Sheet: SupplementaryData-3
Supplementary Data 3. Results and summary of the secondary screen
					Primary screen		Secondary screen
							Secondary screen summary								1st run									2nd run									3rd run									4th run
ENSEMBLE ID	Gene name	Secondary esiRNA ID	Description	Cell division gene	Result of the primary screen	Average Relative force in the primary screen (1=F-Luc RNAi)	Lower force reproduced	Higher force reproduced	Pressure	Volume	Average relative force(RNAi) to force(F-Luc RNAi)	Average relative pressure(RNAi) to pressure(F-Luc RNAi)	Average relative volume(RNAi) : volume(F-Luc RNAi)	Comments	Force relative to F-Luc control	Force, P-value	Force, evaluation	Pressure relative to F-Luc control	Pressure, P-value	Pressure, evaluation	Volume relative to F-Luc control	Volume, P-value	Volume, evaluation	Force relative to F-Luc control	Force, P-value	Force, evaluation	Pressure relative to F-Luc control	Pressure, P-value	Pressure, evaluation	Volume relative to F-Luc control	Volume, P-value	Volume, evaluation	Force relative to F-Luc control	Force, P-value	Force, evaluation	Pressure relative to F-Luc control	Pressure, P-value	Pressure, evaluation	Volume relative to F-Luc control	Volume, P-value	Volume, evaluation	Force relative to F-Luc control	Force, P-value	Force, evaluation	Pressure relative to F-Luc control	Pressure, P-value	Pressure, evaluation	Volume relative to F-Luc control	Volume, P-value
ENSG00000118680	MYL12B	HU-10542-2	myosin, light chain 12B, regulatory [Source:HGNC Symbol;Acc:29827]	-	Lower force hit	0.268339	Lower force reproduced	-	Lower pressure	-	0.311723	0.281481	1.00211		0.212272	6.34681e-14	LO-F	0.176294	4.0567e-14	LO-P	1.06282	0.0715919	-	0.29573	3.21077e-15	LO-F	0.24324	1.13616e-16	LO-P	1.0863	0.0115297	-	0.287823	3.15025e-14	LO-F	0.289414	2.24063e-16	LO-P	1.00352	0.898968	-	0.481736	0.000161113	LO-F	0.455011	5.024e-06	LO-P	0.993744	0.856712
ENSG00000126016	AMOT	HU-12977-2	angiomotin [Source:HGNC Symbol;Acc:17810]	-	Lower force hit	0.281577	-	-	-	-	1.03115				1.248	0.0877739	-							0.814301	0.14643	-
ENSG00000015285	WAS	HU-14511-2	Wiskott-Aldrich syndrome [Source:HGNC Symbol;Acc:12731]	-	Lower force hit	0.284248	Lower force reproduced	-	Lower pressure	-	0.616102	0.594826	1.05304		0.681384	0.0131988	LO-F	0.650957	0.0184873	LO-P	1.0629	0.270199	-	0.55082	0.00678317	LO-F	0.538694	0.00490222	LO-P	1.04318	0.313723	-
ENSG00000075618	FSCN1	HU-05054-2	fascin homolog 1, actin-bundling protein (Strongylocentrotus purpuratus) [Source:HGNC Symbol;Acc:11148]	-	Lower force hit	0.284693	Lower force reproduced	-	-	-	0.723997	0.763201	0.986099		0.725263	0.0398903	LO-F	0.738043	0.0372325	LO-P	0.974286	0.403121	-	0.722732	0.0394421	LO-F	0.788359	0.255965	-	0.997913	0.953966	-
ENSG00000035403	VCL	HU-08810-2	vinculin [Source:HGNC Symbol;Acc:12665]	-	Lower force hit	0.333114	-	-	-	-	0.997662	0.585152	1.06556		0.684713	0.0232451	LO-F	0.585152	0.00149771	LO-P	1.06556	0.041237	-	1.08297	0.475077	-							1.2253	0.0549244	-
ENSG00000100345	MYH9	HU-08161-2	myosin, heavy chain 9, non-muscle [Source:HGNC Symbol;Acc:7579]	Mitotic	Lower force hit	0.348295	Lower force reproduced	-	Lower pressure	Higher volume	0.200307	0.148384	1.14272		0.0709371	2.24564e-05	LO-F	0.0420295	1.3814e-05	LO-P	1.19745	0.0171692	HI-V	0.0825826	6.25231e-06	LO-F	0.0634955	2.8139e-05	LO-P	1.08598	0.102723	-	0.379454	0.000279914	LO-F	0.222461	2.62549e-08	LO-P	1.24679	0.00698546	HI-V	0.12602	1.28567e-06	LO-F	0.089106	6.22644e-07	LO-P	1.15455	0.0394048
ENSG00000078814	MYH7B	HU-13978-2	myosin, heavy chain 7B, cardiac muscle, beta [Source:HGNC Symbol;Acc:15906]	-	Lower force hit	0.381425	Lower force reproduced	-	Lower pressure	-	0.627434	0.692248	0.973433		0.537554	4.25877e-06	LO-F	0.642628	0.000846243	LO-P	0.95184	0.0397985	-	0.717314	0.0193135	LO-F	0.741867	0.0483326	LO-P	0.995026	0.826628	-
ENSG00000187017	ESPN	HU-14912-2	espin [Source:HGNC Symbol;Acc:13281]	-	Lower force hit	0.440669	-	-	-	-	0.882355				0.891863	0.259392	-							0.775685	0.00648456	LO-F							0.979518	0.838277	-
ENSG00000114346	ECT2	HU-03747-2	epithelial cell transforming sequence 2 oncogene [Source:HGNC Symbol;Acc:3155]	Mitotic	Lower force hit	0.458917	Lower force reproduced	-	-	-	0.669771	0.660298	0.978636		0.773538	0.0645321	-							0.702393	0.00477949	LO-F	0.866082	0.330755	-	0.939965	0.021652	-	0.533383	0.000713981	LO-F	0.454514	4.36657e-06	LO-P	1.01731	0.610285	-
ENSG00000142347	MYO1F	HU-07958-2	myosin IF [Source:HGNC Symbol;Acc:7600]	-	Lower force hit	0.460725	-	-	-	-	0.731749				0.769043	0.060033	-							0.505723	1.60987e-06	LO-F							0.92048	0.447361	-
ENSG00000105401	CDC37	HU-10455-2	cell division cycle 37 [Source:HGNC Symbol;Acc:1735]	-	Lower force hit	0.464352	Lower force reproduced	-	Lower pressure	-	0.562783	0.509292	0.954251		0.362396	0.000972587	LO-F	0.466296	0.00507598	LO-P	0.923221	0.113305	-	0.322973	9.86939e-05	LO-F	0.378044	0.000812616	LO-P	0.901168	0.0722346	-	0.815451	0.147015	-							0.66309	0.00065785	LO-F	0.642599	0.000631636	LO-P	1.03222	0.314495
ENSG00000120063	GNA13	HU-01808-2	guanine nucleotide binding protein (G protein), alpha 13 [Source:HGNC Symbol;Acc:4381]	-	Lower force hit	0.480753	Lower force reproduced	-	Lower pressure	-	0.444172	0.591888	0.880563		0.456851	0.00458665	LO-F	0.576491	0.0269279	LO-P	0.902833	0.0137051	-	0.431494	0.000483686	LO-F	0.607285	0.0196005	LO-P	0.858292	0.0160451	LO-V
ENSG00000148835	TAF5	HU-13337-2	TAF5 RNA polymerase II, TATA box binding protein (TBP)-associated factor, 100kDa [Source:HGNC Symbol;Acc:11539]	-	Lower force hit	0.504599	Lower force reproduced	-	Lower pressure	-	0.421275	0.531562	0.945384		0.303461	7.61041e-06	LO-F	0.423322	0.000143888	LO-P	0.925133	0.08003	-	0.487577	0.00034575	LO-F	0.577278	0.00379522	LO-P	0.976486	0.544695	-	0.472787	0.000147095	LO-F	0.594088	0.00128407	LO-P	0.934533	0.0539628	-
ENSG00000060237	WNK1	HU-09432-2	WNK lysine deficient protein kinase 1 [Source:HGNC Symbol;Acc:14540]	-	Lower force hit	0.511347	-	-	-	-	0.741918	0.697213	0.848549		0.55443	7.53944e-05	LO-F	0.697213	0.01062	LO-P	0.848549	1.45031e-07	LO-V	0.786986	0.0561814	-							0.884337	0.376368	-
ENSG00000166689	PLEKHA7	HU-08523-2	pleckstrin homology domain containing, family A member 7 [Source:HGNC Symbol;Acc:27049]	-	Lower force hit	0.517851	-	-	-	-	0.894955	0.978424	0.921279		0.75535	0.0223933	LO-F	0.978424	0.887639	-	0.921279	0.0381419	-	0.965661	0.781634	-							0.963855	0.764049	-
ENSG00000166483	WEE1	HU-00362-2	WEE1 G2 checkpoint kinase [Source:HGNC Symbol;Acc:12761]	Mitotic	Lower force hit	0.527066	-	-	-	-	1.20101				1.27638	0.0856071	-							1.12564	0.370678	-
ENSG00000004660	CAMKK1	HU-06229-2	calcium/calmodulin-dependent protein kinase kinase 1, alpha [Source:HGNC Symbol;Acc:1469]	-	Lower force hit	0.531381	-	-	-	-	0.853589				0.823616	0.0895854	-							0.883562	0.33666	-
ENSG00000105639	JAK3	HU-09710-2	Janus kinase 3 [Source:HGNC Symbol;Acc:6193]	-	Lower force hit	0.546662	-	-	-	-	1.04348				1.08276	0.450682	-							1.0042	0.972596	-
ENSG00000198793	MTOR	HU-10164-2	mechanistic target of rapamycin (serine/threonine kinase) [Source:HGNC Symbol;Acc:3942]	-	Lower force hit	0.549503	-	-	-	-	0.879353	1.14599	0.914751		0.794834	0.0167678	LO-F	1.14599	0.415006	-	0.914751	0.0193087	-	0.928767	0.537855	-							0.914458	0.444556	-
ENSG00000116288	PARK7	HU-11396-2	parkinson protein 7 [Source:HGNC Symbol;Acc:16369]	-	Lower force hit	0.552408	Lower force reproduced	-	Lower pressure	-	0.475399	0.568276	0.944724		0.436066	0.000680562	LO-F	0.497208	0.00535464	LO-P	0.992491	0.885204	-	0.408015	5.02798e-05	LO-F	0.487785	1.1424e-05	LO-P	0.926759	0.0794559	-	0.582116	0.00437959	LO-F	0.719836	0.0230388	LO-P	0.914921	0.0324608	-
ENSG00000138685	FGF2	HU-00961-2	fibroblast growth factor 2 (basic) [Source:HGNC Symbol;Acc:3676]	-	Lower force hit	0.557471	Lower force reproduced	-	Lower pressure	-	0.681682	0.519232	0.975474		1.02936	0.874628	-							0.425225	0.000615184	LO-F	0.373115	0.000781555	LO-P	1.01053	0.852707	-	0.590462	0.0116838	LO-F	0.665349	0.0136387	LO-P	0.940423	0.0693455	-
ENSG00000134215	VAV3	HU-07761-2	vav 3 guanine nucleotide exchange factor [Source:HGNC Symbol;Acc:12659]	-	Lower force hit	0.565111	Lower force reproduced	-	Lower pressure	-	0.387193	0.470065	0.924268		0.435647	0.00278551	LO-F	0.475896	0.00351672	LO-P	0.948218	0.23636	-	0.338739	0.000127697	LO-F	0.464234	0.00341735	LO-P	0.900318	0.103039	-
ENSG00000196091	MYBPC1	HU-08906-2	myosin binding protein C, slow type [Source:HGNC Symbol;Acc:7549]	-	Lower force hit	0.577036	-	-	-	-	1.03526	0.641512	1.08259		0.711032	0.00317866	LO-F	0.641512	0.000330556	LO-P	1.08259	0.00204909	-	1.17548	0.0964878	-							1.21928	0.0902085	-
ENSG00000113758	DBN1	HU-08713-2	drebrin 1 [Source:HGNC Symbol;Acc:2695]	-	Lower force hit	0.592613	Lower force reproduced	-	-	-	0.668341	0.740383	0.949712		0.621019	0.000709309	LO-F	0.688293	0.0167234	LO-P	0.938135	0.0541684	-	0.715663	0.0363433	LO-F	0.792473	0.0825065	-	0.961288	0.161954	-
ENSG00000126583	PRKCG	HU-03412-2	protein kinase C, gamma [Source:HGNC Symbol;Acc:9402]	-	Lower force hit	0.59759	-	-	-	-	0.870568				0.866619	0.263745	-							0.874516	0.265483	-
ENSG00000160293	VAV2	HU-05875-2	vav 2 guanine nucleotide exchange factor [Source:HGNC Symbol;Acc:12658]	-	Lower force hit	0.598485	Lower force reproduced	-	Lower pressure	-	0.657914	0.563125	0.977247		0.906341	0.653082	-							0.428604	0.000746845	LO-F	0.408231	0.00148906	LO-P	0.985019	0.797073	-	0.638798	0.0101904	LO-F	0.71802	0.0326869	LO-P	0.969476	0.435801	-
ENSG00000156873	PHKG2	HU-08934-2	phosphorylase kinase, gamma 2 (testis) [Source:HGNC Symbol;Acc:8931]	-	Lower force hit	0.600448	Lower force reproduced	-	Lower pressure	-	0.669457	0.609635	1.0402		0.595541	0.00182887	LO-F	0.512105	3.02778e-05	LO-P	1.04779	0.212555	-	0.743373	0.00596985	LO-F	0.707165	0.000418279	LO-P	1.0326	0.196842	-
ENSG00000180096	SEPT1	HU-02464-2	septin 1 [Source:HGNC Symbol;Acc:2879]	Mitotic	Lower force hit	0.601251	Lower force reproduced	-	Lower pressure	-	0.608369	0.57022	1.01214		0.618402	0.00786672	LO-F	0.544624	0.000235152	LO-P	1.03051	0.243447	-	0.598335	0.000102667	LO-F	0.595816	0.000109316	LO-P	0.993763	0.807588	-
ENSG00000067900	ROCK1	HU-03470-2	Rho-associated, coiled-coil containing protein kinase 1 [Source:HGNC Symbol;Acc:10251]	-	Lower force hit	0.602737	-	-	-	-	0.700674	0.75377	0.982001		0.584187	1.34706e-06	LO-F	0.710027	0.00373729	LO-P	0.939449	0.0462893	-	0.81716	0.0335529	-	0.797513	0.00837079	LO-P	1.02455	0.368124	-
ENSG00000148935	GAS2	HU-01278-2	growth arrest-specific 2 [Source:HGNC Symbol;Acc:4167]	-	Lower force hit	0.603051	-	-	-	-	0.848567				0.85486	0.175936	-							0.842275	0.0828632	-
ENSG00000175866	BAIAP2	HU-07677-2	BAI1-associated protein 2 [Source:HGNC Symbol;Acc:947]	-	Lower force hit	0.60633	-	-	-	-	1.26335				1.20417	0.164766	-							1.31204	0.0212994	HI-F							1.27382	0.103935	-
ENSG00000151208	DLG5	HU-05341-2	discs, large homolog 5 (Drosophila) [Source:HGNC Symbol;Acc:2904]	-	Lower force hit	0.607431	Lower force reproduced	-	-	-	0.666674	0.872983	0.88965		0.654448	0.000660966	LO-F	0.902643	0.436468	-	0.876667	9.66409e-05	LO-V	0.678899	0.0093713	LO-F	0.843322	0.212096	-	0.902632	0.000156973	-
ENSG00000109061	MYH1	HU-01064-2	myosin, heavy chain 1, skeletal muscle, adult [Source:HGNC Symbol;Acc:7567]	-	Lower force hit	0.609733	Lower force reproduced	-	-	Lower volume	0.752479	0.870175	0.897891	Two secondary esiRNAs tested.	0.962716	0.773853	-							0.634154	5.02056e-05	LO-F	0.87585	0.331573	-	0.874683	5.58614e-05	LO-V	0.717811	0.00587328	LO-F	0.818882	0.0624114	-	0.960147	0.161578	-	0.726395	0.0104381	LO-F	0.984469	0.874347	-	0.88147	0.000309305
ENSG00000134318	ROCK2	HU-03013-2	Rho-associated, coiled-coil containing protein kinase 2 [Source:HGNC Symbol;Acc:10252]	-	Lower force hit	0.612194	Lower force reproduced	-	Lower pressure	-	0.68219	0.697543	0.976441		0.654244	0.00188949	LO-F	0.672027	0.000590406	LO-P	0.969052	0.429911	-	0.673133	0.00326924	LO-F	0.713952	0.00253299	LO-P	0.966973	0.286867	-	0.697603	0.0193326	LO-F	0.749047	0.0818699	-	0.941805	0.0253788	-	0.703779	0.00887272	LO-F	0.655144	0.00313098	LO-P	1.02793	0.407803
ENSG00000136286	MYO1G	HU-15825-2	myosin IG [Source:HGNC Symbol;Acc:13880]	-	Lower force hit	0.613808	-	-	-	-	0.83699				0.804522	0.102023	-							0.802846	0.0372487	-							0.903601	0.378483	-
ENSG00000184640	SEPT9	HU-06244-2	septin 9 [Source:HGNC Symbol;Acc:7323]	-	Lower force hit	0.621528	Lower force reproduced	-	Lower pressure	-	0.614785	0.61882	0.955473		0.630182	0.0178031	LO-F	0.58909	0.000366591	LO-P	0.978906	0.663837	-	0.599388	0.00117155	LO-F	0.648549	0.00404391	LO-P	0.93204	0.0147922	-
ENSG00000050820	BCAR1	HU-14294-2	breast cancer anti-estrogen resistance 1 [Source:HGNC Symbol;Acc:971]	-	Lower force hit	0.624579	Lower force reproduced	-	-	-	0.728777	0.825439	0.943681		0.744419	0.186913	-							0.716667	0.0406508	LO-F	0.782419	0.168957	-	0.943861	0.28081	-	0.725246	0.0314442	LO-F	0.868459	0.243275	-	0.9435	0.0763155	-
ENSG00000092820	EZR	HU-06684-2	ezrin [Source:HGNC Symbol;Acc:12691]	Mitotic	Lower force hit	0.626662	-	-	-	-	0.961246				1.08825	0.492824	-							0.834247	0.0943579	-
ENSG00000130402	ACTN4	HU-02773-2	actinin, alpha 4 [Source:HGNC Symbol;Acc:166]	-	Lower force hit	0.629516	Lower force reproduced	-	Lower pressure	-	0.687657	0.666155	1.0029		0.752996	0.00859526	LO-F	0.716272	0.00230065	LO-P	1.02057	0.510493	-	0.622318	0.00013366	LO-F	0.616039	2.68713e-05	LO-P	0.985229	0.530479	-
ENSG00000124253	PCK1	HU-04929-2	phosphoenolpyruvate carboxykinase 1 (soluble) [Source:HGNC Symbol;Acc:8724]	-	Lower force hit	0.642454	-	-	-	-	0.911904				0.805565	0.146729	-							1.01824	0.854623	-
ENSG00000109063	MYH3	HU-02260-2	myosin, heavy chain 3, skeletal muscle, embryonic [Source:HGNC Symbol;Acc:7573]	-	Lower force hit	0.642946	-	-	-	-	1.18106				1.25285	0.0920063	-							1.10926	0.361378	-
ENSG00000008128	CDK11A	HU-11472-2	cyclin-dependent kinase 11A [Source:HGNC Symbol;Acc:1730]	Mitotic	Lower force hit	0.645504	Lower force reproduced	-	Lower pressure	-	0.524879	0.593019	0.926874		0.588065	0.000401617	LO-F	0.70584	0.0136178	LO-P	0.884058	2.8775e-06	LO-V	0.461693	1.63043e-06	LO-F	0.480198	2.68135e-07	LO-P	0.96969	0.250075	-
ENSG00000173898	SPTBN2	HU-06638-2	spectrin, beta, non-erythrocytic 2 [Source:HGNC Symbol;Acc:11276]	-	Lower force hit	0.647369	-	-	-	-	0.836524	0.728743	0.958677		0.698087	0.0321049	LO-F	0.728743	0.0466217	LO-P	0.958677	0.183345	-	0.993405	0.943698	-							0.81808	0.192618	-
ENSG00000149639	SOGA1	HU-10027-2	suppressor of glucose, autophagy associated 1 [Source:HGNC Symbol;Acc:16111]	Mitotic	Lower force hit	0.649734	-	-	-	-	0.960298				0.961071	0.813801	-							0.959524	0.822034	-
ENSG00000108518	PFN1	HU-10691-2	profilin 1 [Source:HGNC Symbol;Acc:8881]	-	Lower force hit	0.651931	Lower force reproduced	-	-	Lower volume	0.544654	0.68626	0.931075		0.584075	0.0134492	LO-F	0.801965	0.216613	-	0.896371	0.0354661	LO-V	0.512838	0.00163776	LO-F	0.706159	0.0682692	-	0.86333	0.0186003	LO-V	0.537049	0.00181512	LO-F	0.550656	0.00303711	LO-P	1.03352	0.388232	-
ENSG00000100485	SOS2	HU-06081-2	son of sevenless homolog 2 (Drosophila) [Source:HGNC Symbol;Acc:11188]	-	Lower force hit	0.652734	Lower force reproduced	-	Lower pressure	-	0.317224	0.353749	0.936851		0.374313	0.00109598	LO-F	0.393809	0.000975948	LO-P	0.95543	0.336148	-	0.260135	4.1156e-05	LO-F	0.313689	0.000372579	LO-P	0.918272	0.16642	-
ENSG00000144567	FAM134A	HU-15382-2	family with sequence similarity 134, member A [Source:HGNC Symbol;Acc:28450]	Mitotic	Lower force hit	0.653992	Lower force reproduced	-	Lower pressure	-	0.572171	0.597102	0.989804		0.621759	0.00936343	LO-F	0.635721	0.00105408	LO-P	0.9878	0.699814	-	0.537049	0.00105672	LO-F	0.598177	0.000543777	LO-P	0.963389	0.313997	-	0.557705	0.0016069	LO-F	0.557408	0.000288138	LO-P	1.01823	0.629319	-
ENSG00000131504	DIAPH1	HU-10947-2	diaphanous-related formin 1 [Source:HGNC Symbol;Acc:2876]	-	Lower force hit	0.656177	Lower force reproduced	-	Lower pressure	-	0.331974	0.352734	0.979427		0.361695	0.00138338	LO-F	0.385598	0.00194095	LO-P	1.025	0.662857	-	0.302252	7.42237e-05	LO-F	0.31987	0.000402698	LO-P	0.933854	0.254322	-
ENSG00000152953	STK32B	HU-05084-2	serine/threonine kinase 32B [Source:HGNC Symbol;Acc:14217]	-	Lower force hit	0.656588	-	-	-	-	0.890614				0.786783	0.0736908	-							0.994446	0.960038	-
ENSG00000099875	MKNK2	HU-08573-2	MAP kinase interacting serine/threonine kinase 2 [Source:HGNC Symbol;Acc:7111]	-	Lower force hit	0.664238	Lower force reproduced	-	-	-	0.757546	0.86094	0.946127		0.759629	0.00665315	LO-F	0.873817	0.173272	-	0.935683	0.0311448	-	0.755463	0.0305109	LO-F	0.848063	0.147737	-	0.956572	0.232406	-
ENSG00000181104	F2R	HU-00027-2	coagulation factor II (thrombin) receptor [Source:HGNC Symbol;Acc:3537]	-	Lower force hit	0.665099	Lower force reproduced	-	Lower pressure	-	0.44462	0.4027	1.04369		0.544646	0.00906428	LO-F	0.470591	0.00265373	LO-P	1.0715	0.168186	-	0.344595	0.000153327	LO-F	0.334808	0.000509401	LO-P	1.01587	0.801887	-
ENSG00000130830	MPP1	HU-05623-2	membrane protein, palmitoylated 1, 55kDa [Source:HGNC Symbol;Acc:7219]	-	Lower force hit	0.6656	-	-	-	-	0.710619	0.791149	0.958102		0.800442	0.0447146	-	0.831452	0.125052	-	1.00275	0.932531	-	0.620795	0.00022655	LO-F	0.750847	0.0148093	LO-P	0.913455	0.000580112	-
ENSG00000068793	CYFIP1	HU-00947-2	cytoplasmic FMR1 interacting protein 1 [Source:HGNC Symbol;Acc:13759]	-	Lower force hit	0.666667	Lower force reproduced	-	Lower pressure	-	0.827098	0.643476	0.976413		1.25682	0.191426	-							0.560811	0.00609637	LO-F	0.515752	0.00729186	LO-P	1.00818	0.876355	-	0.663661	0.00956636	LO-F	0.7712	0.0345021	LO-P	0.944647	0.0740818	-
ENSG00000137831	UACA	HU-05753-2	uveal autoantigen with coiled-coil domains and ankyrin repeats [Source:HGNC Symbol;Acc:15947]	Mitotic	Lower force hit	0.669425	Lower force reproduced	-	-	-	0.620666	0.728308	0.960314		0.633117	0.0138342	LO-F	0.750963	0.12078	-	0.966316	0.392903	-	0.608214	0.0115374	LO-F	0.705653	0.0828844	-	0.954312	0.152451	-
ENSG00000149781	FERMT3	HU-07608-2	fermitin family member 3 [Source:HGNC Symbol;Acc:23151]	-	Lower force hit	0.671458	-	-	-	-	0.856954				0.845756	0.172277	-							0.868151	0.24166	-
ENSG00000143570	SLC39A1	HU-09153-2	solute carrier family 39 (zinc transporter), member 1 [Source:HGNC Symbol;Acc:12876]	-	Lower force hit	0.67318	-	-	-	-	0.942652				0.94586	0.631753	-							0.939445	0.619487	-
ENSG00000103647	CORO2B	HU-15602-2	coronin, actin binding protein, 2B [Source:HGNC Symbol;Acc:2256]	-	Lower force hit	0.67498	-	-	-	-	1.02576				1.00996	0.920414	-							1.04155	0.784716	-
ENSG00000060140	STYK1	HU-00321-2	serine/threonine/tyrosine kinase 1 [Source:HGNC Symbol;Acc:18889]	-	Lower force hit	0.680167	-	-	-	-	1.28933	1.30808	1.11861		1.15646	0.208453	-							1.44099	0.00217803	HI-F	1.30808	0.0291923	HI-P	1.11861	0.00164872	HI-V	1.27055	0.057758	-
ENSG00000070808	CAMK2A	HU-06810-2	calcium/calmodulin-dependent protein kinase II alpha [Source:HGNC Symbol;Acc:1460]	-	Lower force hit	0.686511	Lower force reproduced	-	Lower pressure	-	0.636003	0.712852	0.957408		0.549822	1.30292e-06	LO-F	0.661417	0.000245804	LO-P	0.90768	0.00553499	-	0.722184	0.00127727	LO-F	0.764287	0.0148461	LO-P	1.00714	0.78224	-
ENSG00000167524	SGK494	HU-01557-2	uncharacterized serine/threonine-protein kinase SgK494 [Source:RefSeq peptide;Acc:NP_001274136]	-	Lower force hit	0.689316	-	-	-	-	0.854749	0.704417	1.0067		0.785952	0.0843161	-							0.656652	0.00180379	LO-F	0.704417	0.0389094	LO-P	1.0067	0.816743	-	1.12164	0.341705	-
ENSG00000095397	DFNB31	HU-07481-2	deafness, autosomal recessive 31 [Source:HGNC Symbol;Acc:16361]	-	Lower force hit	0.692397	Lower force reproduced	-	Lower pressure	-	0.516013	0.573836	0.904315		0.523181	1.80238e-05	LO-F	0.538605	0.000106583	LO-P	0.889105	0.105796	-	0.508845	2.95502e-06	LO-F	0.609067	0.000617511	LO-P	0.919525	0.0123545	-
ENSG00000140057	AK7	HU-04086-2	adenylate kinase 7 [Source:HGNC Symbol;Acc:20091]	-	Lower force hit	0.693023	-	-	-	-	0.837781				0.881598	0.300043	-							0.793965	0.0657786	-
ENSG00000114859	CLCN2	HU-13291-2	chloride channel, voltage-sensitive 2 [Source:HGNC Symbol;Acc:2020]	-	Lower force hit	0.694554	-	-	-	-	1.02065				0.95551	0.725101	-							1.08578	0.475239	-
ENSG00000169679	BUB1	HU-01483-2	BUB1 mitotic checkpoint serine/threonine kinase [Source:HGNC Symbol;Acc:1148]	Mitotic	Lower force hit	0.694941	Lower force reproduced	-	-	-	0.812428	0.808995	0.970421		0.90427	0.280181	-							0.778797	0.0422457	LO-F	0.909979	0.385084	-	0.945371	0.0315949	-	0.754217	0.0294706	LO-F	0.708012	0.00446338	LO-P	0.995471	0.866248	-
ENSG00000188906	LRRK2	HU-09859-2	leucine-rich repeat kinase 2 [Source:HGNC Symbol;Acc:18618]	-	Lower force hit	0.694963	-	-	-	-	0.773299	0.779001	1.03388		0.810395	0.0291347	-	0.81372	0.0667962	-	1.04737	0.214602	-	0.736203	0.00795859	LO-F	0.744281	0.0152782	LO-P	1.02038	0.555458	-
ENSG00000133401	PDZD2	HU-02807-2	PDZ domain containing 2 [Source:HGNC Symbol;Acc:18486]	-	Lower force hit	0.697647	-	-	-	-	0.906739				1.01555	0.907872	-							0.797926	0.251317	-
ENSG00000133019	CHRM3	HU-02715-2	cholinergic receptor, muscarinic 3 [Source:HGNC Symbol;Acc:1952]	-	Lower force hit	0.702797	Lower force reproduced	-	-	-	0.504529	0.586818	0.940254		0.400949	0.00196429	LO-F	0.487178	0.0115991	LO-P	0.933406	0.112778	-	0.608108	0.0105414	LO-F	0.686458	0.0763922	-	0.947101	0.349823	-
ENSG00000198898	CAPZA2	HU-10089-2	capping protein (actin filament) muscle Z-line, alpha 2 [Source:HGNC Symbol;Acc:1490]	-	Lower force hit	0.702936	-	-	-	-	0.958444	0.818224	0.887483	Two secondary esiRNAs tested.	1.08691	0.608541	-							0.577253	0.000576501	LO-F	0.818224	0.219909	-	0.887483	0.000115462	LO-V	1.12485	0.425421	-							1.04476	0.641968	-
ENSG00000137216	TMEM63B	HU-06777-2	transmembrane protein 63B [Source:HGNC Symbol;Acc:17735]	Mitotic	Lower force hit	0.704015	Lower force reproduced	-	-	-	0.510972	0.595561	1.01711		0.413214	0.00104432	LO-F	0.444275	0.00890152	LO-P	1.06441	0.208631	-	0.60873	0.00484875	LO-F	0.746848	0.204395	-	0.969805	0.531651	-
ENSG00000104879	CKM	HU-00665-2	creatine kinase, muscle [Source:HGNC Symbol;Acc:1994]	-	Lower force hit	0.710247	-	-	-	-	0.833633				0.831652	0.311117	-							0.775772	0.00392814	LO-F							0.893473	0.350015	-
ENSG00000154839	SKA1	HU-11947-2	spindle and kinetochore associated complex subunit 1 [Source:HGNC Symbol;Acc:28109]	Mitotic	Lower force hit	0.712684	Lower force reproduced	-	Lower pressure	-	0.524483	0.626978	0.933183		0.571021	0.00147412	LO-F	0.658357	0.00440317	LO-P	0.936206	0.0908372	-	0.477944	0.000110016	LO-F	0.595598	0.00431056	LO-P	0.930159	0.0677649	-
ENSG00000117266	CDK18	HU-07455-2	cyclin-dependent kinase 18 [Source:HGNC Symbol;Acc:8751]	-	Lower force hit	0.713357	-	-	-	-	0.947989				0.92242	0.473719	-							0.973558	0.794281	-
ENSG00000136238	RAC1	HU-07559-2	ras-related C3 botulinum toxin substrate 1 (rho family, small GTP binding protein Rac1) [Source:HGNC Symbol;Acc:9801]	-	Lower force hit	0.713514	Lower force reproduced	-	Lower pressure	-	0.37621	0.388752	0.968742		0.454222	0.00330978	LO-F	0.389945	0.000979391	LO-P	1.05272	0.357725	-	0.298198	7.63261e-05	LO-F	0.387559	0.00161958	LO-P	0.884768	0.048993	LO-V
ENSG00000144136	SLC20A1	HU-15555-2	solute carrier family 20 (phosphate transporter), member 1 [Source:HGNC Symbol;Acc:10946]	-	Lower force hit	0.715257	-	-	-	-	0.913981				0.907473	0.45994	-							0.920489	0.44661	-
ENSG00000158828	PINK1	HU-05710-2	PTEN induced putative kinase 1 [Source:HGNC Symbol;Acc:14581]	Mitotic	Lower force hit	0.715904	-	-	-	-	1.09763				0.923478	0.470353	-							1.26102	0.00258475	HI-F							1.1084	0.308823	-
ENSG00000129116	PALLD	HU-09517-2	palladin, cytoskeletal associated protein [Source:HGNC Symbol;Acc:17068]	-	Lower force hit	0.721031	-	-	-	-	0.89558				0.891863	0.304352	-							0.899297	0.331873	-
ENSG00000143776	CDC42BPA	HU-15875-2	CDC42 binding protein kinase alpha (DMPK-like) [Source:HGNC Symbol;Acc:1737]	-	Lower force hit	0.726932	-	-	-	-	1.27116				1.30467	0.0773598	-							1.29073	0.0481515	HI-F							1.21807	0.106194	-
ENSG00000166333	ILK	HU-14327-2	integrin-linked kinase [Source:HGNC Symbol;Acc:6040]	-	Lower force hit	0.730302	-	-	-	-	0.996327				1.01292	0.900218	-							0.979739	0.872708	-
ENSG00000038532	CLEC16A	HU-04156-2	C-type lectin domain family 16, member A [Source:HGNC Symbol;Acc:29013]	Mitotic	Lower force hit	0.734387	Lower force reproduced	-	Lower pressure	-	0.665182	0.616467	0.959539		0.806609	0.113971	-							0.503642	8.68685e-05	LO-F	0.509873	1.67531e-05	LO-P	0.962646	0.0761392	-	0.685296	0.00645844	LO-F	0.723062	0.0131463	LO-P	0.956431	0.133031	-
ENSG00000150867	PIP4K2A	HU-02133-2	phosphatidylinositol-5-phosphate 4-kinase, type II, alpha [Source:HGNC Symbol;Acc:8997]	-	Lower force hit	0.734709	-	-	-	-	0.887852				0.79063	0.128937	-							0.985075	0.873158	-
ENSG00000132535	DLG4	HU-07173-2	discs, large homolog 4 (Drosophila) [Source:HGNC Symbol;Acc:2903]	-	Lower force hit	0.735913	Lower force reproduced	-	-	-	0.715673	0.760766	0.969508		0.784696	0.0371909	LO-F	0.81344	0.0915621	-	0.983296	0.554274	-	0.64665	0.00062666	LO-F	0.708092	0.00297182	LO-P	0.955721	0.129799	-
ENSG00000134853	PDGFRA	HU-00614-2	platelet-derived growth factor receptor, alpha polypeptide [Source:HGNC Symbol;Acc:8803]	-	Lower force hit	0.735955	-	-	-	-	1.13646				1.21882	0.138273	-							1.05411	0.665348	-
ENSG00000175054	ATR	HU-04034-2	ataxia telangiectasia and Rad3 related [Source:HGNC Symbol;Acc:882]	-	Lower force hit	0.737911	Lower force reproduced	-	Lower pressure	-	0.752378	0.733393	0.976169		0.841043	0.21375	-							0.719542	0.0144296	LO-F	0.710713	0.00980248	LO-P	1.00184	0.94783	-	0.696549	0.000879246	LO-F	0.756073	0.0145741	LO-P	0.950496	0.0416452	-
ENSG00000170011	MYRIP	HU-02135-2	myosin VIIA and Rab interacting protein [Source:HGNC Symbol;Acc:19156]	-	Lower force hit	0.738658	Lower force reproduced	-	Lower pressure	-	0.642965	0.635622	0.99647		0.613182	0.000220736	LO-F	0.665109	0.00301912	LO-P	0.951493	0.046037	-	0.672747	0.00114335	LO-F	0.606135	6.57987e-06	LO-P	1.04145	0.118862	-
ENSG00000168944	CEP120	HU-06701-2	centrosomal protein 120kDa [Source:HGNC Symbol;Acc:26690]	-	Lower force hit	0.741524	-	-	-	-	0.936474				1.12491	0.388475	-							0.748037	0.255528	-
ENSG00000161896	IP6K3	HU-07905-2	inositol hexakisphosphate kinase 3 [Source:HGNC Symbol;Acc:17269]	-	Lower force hit	0.745228	-	-	-	-	1.01268				1.04376	0.682451	-							0.981599	0.886028	-
ENSG00000106992	AK1	HU-00880-2	adenylate kinase 1 [Source:HGNC Symbol;Acc:361]	-	Lower force hit	0.745819	-	-	-	-	1.06801				1.03397	0.806889	-							1.10204	0.416126	-
ENSG00000171174	RBKS	HU-05189-2	ribokinase [Source:HGNC Symbol;Acc:30325]	-	Lower force hit	0.74836	Lower force reproduced	-	-	-	0.747265	0.864676	0.953817		0.730742	0.0225646	LO-F	0.898769	0.459116	-	0.914587	0.0071041	-	0.763788	0.02059	LO-F	0.830583	0.158018	-	0.993048	0.772016	-
ENSG00000100889	PCK2	HU-02851-2	phosphoenolpyruvate carboxykinase 2 (mitochondrial) [Source:HGNC Symbol;Acc:8725]	-	Lower force hit	0.76578	-	-	-	-	0.973125				1.02782	0.834472	-							0.918431	0.48263	-
ENSG00000157551	KCNJ15	HU-07321-2	potassium inwardly-rectifying channel, subfamily J, member 15 [Source:HGNC Symbol;Acc:6261]	-	Lower force hit	0.765883	Lower force reproduced	-	Lower pressure	-	0.722383	0.674945	1.04024		0.679705	0.00153474	LO-F	0.607036	1.01408e-06	LO-P	1.04875	0.162567	-	0.76506	0.0277082	LO-F	0.742855	0.0114712	LO-P	1.03173	0.214228	-
ENSG00000175538	KCNE3	HU-00343-2	potassium voltage-gated channel, Isk-related family, member 3 [Source:HGNC Symbol;Acc:6243]	-	Lower force hit	0.766449	-	-	-	-	0.982127				0.901068	0.295026	-							1.06319	0.620659	-
ENSG00000169359	SLC33A1	HU-06758-2	solute carrier family 33 (acetyl-CoA transporter), member 1 [Source:HGNC Symbol;Acc:95]	-	Lower force hit	0.767332	-	-	-	-	0.885373				0.817794	0.125124	-							0.952953	0.708215	-
ENSG00000128340	RAC2	HU-12069-2	ras-related C3 botulinum toxin substrate 2 (rho family, small GTP binding protein Rac2) [Source:HGNC Symbol;Acc:9802]	Mitotic	Lower force hit	0.767677	-	-	-	-	0.719882	0.722718	0.991419	Two secondary esiRNAs tested.	1.57681	0.00978588	HI-F	1.48356	0.0541112	-	1.03714	0.371672	-	0.545907	0.0133822	LO-F	0.596968	0.0250813	LO-P	0.970513	0.53723	-	0.491366	0.00117905	LO-F	0.616639	0.0200398	LO-P	0.894527	0.0759738	-	0.265444	0.000168987	LO-F	0.193702	9.05876e-05	LO-P	1.0635	0.335583
ENSG00000081320	STK17B	HU-02129-2	serine/threonine kinase 17b [Source:HGNC Symbol;Acc:11396]	-	Lower force hit	0.77055	-	-	-	-	0.941403				0.888205	0.412717	-							0.994601	0.973831	-
ENSG00000114302	PRKAR2A	HU-07708-2	protein kinase, cAMP-dependent, regulatory, type II, alpha [Source:HGNC Symbol;Acc:9391]	-	Lower force hit	0.779235	-	-	-	-	0.942462				0.942066	0.719161	-							0.942857	0.616411	-
ENSG00000102096	PIM2	HU-04893-2	pim-2 oncogene [Source:HGNC Symbol;Acc:8987]	-	Lower force hit	0.782467	Lower force reproduced	-	Lower pressure	-	0.611864	0.634622	0.971871		0.729028	0.00285722	LO-F	0.745478	0.00249021	LO-P	0.978931	0.28522	-	0.4947	1.28391e-05	LO-F	0.523766	0.000114845	LO-P	0.964811	0.131282	-
ENSG00000100422	CERK	HU-02072-2	ceramide kinase [Source:HGNC Symbol;Acc:19256]	-	Lower force hit	0.78321	Lower force reproduced	-	Lower pressure	-	0.635074	0.703439	0.950454		0.681092	0.000132707	LO-F	0.726475	0.00141718	LO-P	0.95001	0.0155815	-	0.589056	2.99799e-06	LO-F	0.680402	0.000494022	LO-P	0.950898	0.011591	-
ENSG00000112782	CLIC5	HU-09514-2	chloride intracellular channel 5 [Source:HGNC Symbol;Acc:13517]	-	Lower force hit	0.787683	Lower force reproduced	-	-	-	0.672765	0.821004	0.945783		0.574034	0.000996423	LO-F	0.660845	0.00798417	LO-P	0.93949	0.0188297	-	0.771496	0.0433425	LO-F	0.981163	0.905437	-	0.952076	0.121448	-
ENSG00000051382	PIK3CB	HU-03467-2	phosphatidylinositol-4,5-bisphosphate 3-kinase, catalytic subunit beta [Source:HGNC Symbol;Acc:8976]	-	Lower force hit	0.804693	Lower force reproduced	-	Lower pressure	-	0.656668	0.678656	0.979238		0.763909	0.000453823	LO-F	0.756085	0.00227176	LO-P	0.995547	0.881347	-	0.549428	3.45153e-06	LO-F	0.601227	1.96871e-05	LO-P	0.962929	0.187062	-
ENSG00000112877	CEP72	HU-04108-2	centrosomal protein 72kDa [Source:HGNC Symbol;Acc:25547]	-	Lower force hit	0.828617	Lower force reproduced	-	Lower pressure	-	0.413214	0.4034	1.01371		0.403929	0.00033741	LO-F	0.422667	0.00027629	LO-P	0.948971	0.260927	-	0.4225	0.000265126	LO-F	0.384133	6.75116e-05	LO-P	1.07844	0.155642	-
ENSG00000005249	PRKAR2B	HU-02583-2	protein kinase, cAMP-dependent, regulatory, type II, beta [Source:HGNC Symbol;Acc:9392]	-	Lower force hit	0.907695	-	-	-	-	1.23007	1.28214	1.00777		1.33128	0.0320026	HI-F	1.26825	0.0695784	-	0.989963	0.764402	-	1.01918	0.858037	-							1.33976	0.00873234	HI-F	1.29603	0.0101902	HI-P	1.02559	0.368244	-
ENSG00000135250	SRPK2	HU-09010-2	SRSF protein kinase 2 [Source:HGNC Symbol;Acc:11306]	-	Higher force hit	1.26488	-	-	-	-	1.09242				1.14092	0.259679	-							1.04392	0.780256	-
ENSG00000123836	PFKFB2	HU-07977-2	6-phosphofructo-2-kinase/fructose-2,6-biphosphatase 2 [Source:HGNC Symbol;Acc:8873]	-	Higher force hit	1.28331	-	-	-	-	0.971504				0.910322	0.3804	-							1.03269	0.788524	-
ENSG00000107968	MAP3K8	HU-05199-2	mitogen-activated protein kinase kinase kinase 8 [Source:HGNC Symbol;Acc:6860]	-	Higher force hit	1.29758	-	-	-	-	0.990641				0.887189	0.2881	-							1.09409	0.486598	-
ENSG00000087274	ADD1	HU-12293-2	adducin 1 (alpha) [Source:HGNC Symbol;Acc:243]	-	Higher force hit	1.30449	-	-	-	-	0.632887	0.669018	0.964993		0.582618	0.000989001	LO-F	0.65508	0.00656182	LO-P	0.947993	0.0241081	-	0.683157	0.00801547	LO-F	0.682955	0.0139182	LO-P	0.981992	0.419932	-
ENSG00000074590	NUAK1	HU-10007-2	NUAK family, SNF1-like kinase, 1 [Source:HGNC Symbol;Acc:14311]	-	Higher force hit	1.32721	-	-	-	-	0.776801				0.90593	0.257524	-							0.565884	0.000270322	LO-F							0.85859	0.312393	-
ENSG00000156958	GALK2	HU-15386-2	galactokinase 2 [Source:HGNC Symbol;Acc:4119]	-	Higher force hit	1.33837	-	-	-	-	0.858905				0.815264	0.0636398	-							0.700312	0.0178312	LO-F							1.06114	0.582383	-
ENSG00000069956	MAPK6	HU-10612-2	mitogen-activated protein kinase 6 [Source:HGNC Symbol;Acc:6879]	-	Higher force hit	1.34866	-	-	-	-	0.606602	0.870558	0.844109		0.602214	0.000894134	LO-F	0.944183	0.686855	-	0.817075	3.73505e-07	LO-V	0.610989	0.000180012	LO-F	0.796933	0.0823783	-	0.871142	6.43007e-06	LO-V
ENSG00000065243	PKN2	HU-08554-2	protein kinase N2 [Source:HGNC Symbol;Acc:9406]	-	Higher force hit	1.35321	-	-	-	-	0.917097				0.948043	0.68299	-							0.886151	0.204728	-
ENSG00000169967	MAP3K2	HU-08135-2	mitogen-activated protein kinase kinase kinase 2 [Source:HGNC Symbol;Acc:6854]	Mitotic	Higher force hit	1.36464	-	-	-	-	0.698425	0.474821	1.0165		0.485353	2.99592e-08	LO-F	0.474821	1.78306e-08	LO-P	1.0165	0.480718	-	0.806832	0.180648	-							0.803092	0.0508199	-
ENSG00000135002	RFK	HU-11155-2	riboflavin kinase [Source:HGNC Symbol;Acc:30324]	-	Higher force hit	1.37199	-	-	-	-	0.730015	0.748503	0.963591		0.878477	0.171931	-							0.680286	0.000146361	LO-F	0.686701	0.00146381	LO-P	1.00958	0.752438	-	0.631283	0.00249276	LO-F	0.810305	0.16779	-	0.917602	0.00951262	-
ENSG00000038382	TRIO	HU-08312-2	trio Rho guanine nucleotide exchange factor [Source:HGNC Symbol;Acc:12303]	-	Higher force hit	1.40249	-	-	-	-	1.18376				1.0484	0.680874	-							1.31913	0.072163	-
ENSG00000163932	PRKCD	HU-06706-2	protein kinase C, delta [Source:HGNC Symbol;Acc:9399]	-	Higher force hit	1.4196	-	-	-	-	0.935248				1.0264	0.784731	-							0.844095	0.209693	-
ENSG00000140538	NTRK3	HU-09218-2	neurotrophic tyrosine kinase, receptor, type 3 [Source:HGNC Symbol;Acc:8033]	Mitotic	Higher force hit	1.42614	-	-	-	-	0.943428				0.96544	0.79111	-							0.921416	0.582755	-
ENSG00000168067	MAP4K2	HU-00714-2	mitogen-activated protein kinase kinase kinase kinase 2 [Source:HGNC Symbol;Acc:6864]	Mitotic	Higher force hit	1.43441	-	-	-	-	0.600304	0.71842	0.932634		0.519108	1.40635e-05	LO-F	0.632328	0.00188445	LO-P	0.91706	0.030185	-	0.681499	0.00114724	LO-F	0.804512	0.0617867	-	0.948208	0.0987957	-
ENSG00000133703	KRAS	HU-11443-2	Kirsten rat sarcoma viral oncogene homolog [Source:HGNC Symbol;Acc:6407]	-	Higher force hit	1.43771	-	-	-	-	0.365223	0.458715	0.896874		0.298013	0.000326046	LO-F	0.394997	0.00099296	LO-P	0.902239	0.0545897	-	0.432432	0.000547098	LO-F	0.522433	0.00599956	LO-P	0.891509	0.0771041	-
ENSG00000174429	ABRA	HU-02972-2	actin-binding Rho activating protein [Source:HGNC Symbol;Acc:30655]	-	Higher force hit	1.4641	-	-	-	-	0.517679	0.603569	0.937787		0.524643	0.0030519	LO-F	0.615733	0.00964594	LO-P	0.918907	0.0705939	-	0.510714	0.00312559	LO-F	0.591404	0.0168172	LO-P	0.956668	0.247848	-
ENSG00000162757	C1orf74	HU-03983-2	chromosome 1 open reading frame 74 [Source:HGNC Symbol;Acc:26319]	Mitotic	Higher force hit	1.51574	-	-	-	-	0.788009				0.770878	0.103797	-							0.805139	0.179818	-
ENSG00000092054	MYH7	HU-12389-2	myosin, heavy chain 7, cardiac muscle, beta [Source:HGNC Symbol;Acc:7577]	-	Higher force hit	1.62291	-	-	-	-	1.22307				1.18519	0.226258	-							1.26096	0.0603128	-
ENSG00000132964	CDK8	HU-02398-2	cyclin-dependent kinase 8 [Source:HGNC Symbol;Acc:1779]	-	Higher force hit	1.63186	-	-	-	-	0.944309				0.947932	0.532345	-							0.940687	0.614033	-
ENSG00000166822	TMEM170A	HU-07146-2	transmembrane protein 170A [Source:HGNC Symbol;Acc:29577]	Mitotic	Higher force hit	1.78879	-	-	-	-	1.15251				1.35065	0.132265	-							0.954365	0.761991	-
ENSG00000101335	MYL9	HU-07374-2	myosin, light chain 9, regulatory [Source:HGNC Symbol;Acc:15754]	-	Lower force hit	0.562204	-	-	-	-				Lethal	(Lethal)									(Lethal)									(Lethal)
ENSG00000071909	MYO3B	HU-06648-2	myosin IIIB [Source:HGNC Symbol;Acc:15576]	-	Lower force hit	0.603766	-	-	-	-	0.728641	0.856757	0.910814	Lethal	(Lethal)									(Lethal)									0.728641	0.0442791	LO-F	0.856757	0.266284	-	0.910814	0.00293778	-
ENSG00000156970	BUB1B	HU-05210-2	BUB1 mitotic checkpoint serine/threonine kinase B [Source:HGNC Symbol;Acc:1149]	Mitotic	Lower force hit	0.622858	-	-	-	-				Lethal	(Lethal)									(Lethal)									(Lethal)
ENSG00000163110	PDLIM5	HU-06778-2	PDZ and LIM domain 5 [Source:HGNC Symbol;Acc:17468]	-	Lower force hit	0.720309								Not tested
ENSG00000164402	SEPT8	HU-08885-2	septin 8 [Source:HGNC Symbol;Acc:16511]	-	Lower force hit	0.72067								Not tested
ENSG00000077522	ACTN2	HU-00109-2	actinin, alpha 2 [Source:HGNC Symbol;Acc:164]	Mitotic	Lower force hit	0.755652								Not tested
ENSG00000168530	MYL1	HU-08091-2	myosin, light chain 1, alkali; skeletal, fast [Source:HGNC Symbol;Acc:7582]	-	Higher force hit	1.15618								Not tested
ENSG00000101470	TNNC2	HU-03214-2	troponin C type 2 (fast) [Source:HGNC Symbol;Acc:11944]	-	Higher force hit	1.19148								Not tested
ENSG00000136167	LCP1	HU-05769-2	lymphocyte cytosolic protein 1 (L-plastin) [Source:HGNC Symbol;Acc:6528]	-	Higher force hit	1.30274								Not tested
ENSG00000184702	SEPT5	HU-07237-2	septin 5 [Source:HGNC Symbol;Acc:9164]	-	Higher force hit	1.33782								Not tested
ENSG00000095637	SORBS1	HU-09603-2	sorbin and SH3 domain containing 1 [Source:HGNC Symbol;Acc:14565]	-	Higher force hit	1.35281								Not tested
ENSG00000186575	NF2	HU-09570-2	neurofibromin 2 (merlin) [Source:HGNC Symbol;Acc:7773]	-	Higher force hit	1.46802								Not tested
ENSG00000103423	DNAJA3	HU-09160-2	DnaJ (Hsp40) homolog, subfamily A, member 3 [Source:HGNC Symbol;Acc:11808]	-	Higher force hit	1.5326								Not tested
[truncated: 37 more columns]
