# Supplementary material for: Genome-scale single-cell mechanical phenotyping reveals disease-related genes involved in mitotic rounding
Source: Nat Commun. 2017 Nov 2;8:1266. doi: 10.1038/s41467-017-01147-6 (PMC5668354; doi:10.1038/s41467-017-01147-6)
Supplement: Supplementary file 6 — Supplementary Data 4 [file 41467_2017_1147_MOESM6_ESM.xlsx]

## Sheet: SupplementaryData-4
Supplementary Data 4. List of the mitotic cell mechanics genes.
					Primary screen		Secondary screen
							Secondary screen summary								1st run									2nd run									3rd run									4th run
ENSEMBLE ID	Gene name	Secondary esiRNA ID	Description	Cell division gene	Result of the primary screen	Average Relative force in the primary screen (1=F-Luc RNAi)	Lower force reproduced	Higher force reproduced	Pressure	Volume	Average relative force(RNAi) to force(F-Luc RNAi)	Average relative pressure(RNAi) to pressure(F-Luc RNAi)	Average relative volume(RNAi) : volume(F-Luc RNAi)	Comments	Force relative to F-Luc control	Force, P-value	Force, evaluation	Pressure relative to F-Luc control	Pressure, P-value	Pressure, evaluation	Volume relative to F-Luc control	Volume, P-value	Volume, evaluation	Force relative to F-Luc control	Force, P-value	Force, evaluation	Pressure relative to F-Luc control	Pressure, P-value	Pressure, evaluation	Volume relative to F-Luc control	Volume, P-value	Volume, evaluation	Force relative to F-Luc control	Force, P-value	Force, evaluation	Pressure relative to F-Luc control	Pressure, P-value	Pressure, evaluation	Volume relative to F-Luc control	Volume, P-value	Volume, evaluation	Force relative to F-Luc control	Force, P-value	Force, evaluation	Pressure relative to F-Luc control	Pressure, P-value	Pressure, evaluation	Volume relative to F-Luc control	Volume, P-value
ENSG00000130402	ACTN4	HU-02773-2	actinin, alpha 4 [Source:HGNC Symbol;Acc:166]	-	Lower force hit	0.629516	Lower force reproduced	-	Lower pressure	-	0.687657	0.666155	1.0029		0.752996	0.00859526	LO-F	0.716272	0.00230065	LO-P	1.02057	0.510493	-	0.622318	0.00013366	LO-F	0.616039	2.68713e-05	LO-P	0.985229	0.530479	-
ENSG00000175054	ATR	HU-04034-2	ataxia telangiectasia and Rad3 related [Source:HGNC Symbol;Acc:882]	-	Lower force hit	0.737911	Lower force reproduced	-	Lower pressure	-	0.752378	0.733393	0.976169		0.841043	0.21375	-							0.719542	0.0144296	LO-F	0.710713	0.00980248	LO-P	1.00184	0.94783	-	0.696549	0.000879246	LO-F	0.756073	0.0145741	LO-P	0.950496	0.0416452	-
ENSG00000050820	BCAR1	HU-14294-2	breast cancer anti-estrogen resistance 1 [Source:HGNC Symbol;Acc:971]	-	Lower force hit	0.624579	Lower force reproduced	-	-	-	0.728777	0.825439	0.943681		0.744419	0.186913	-							0.716667	0.0406508	LO-F	0.782419	0.168957	-	0.943861	0.28081	-	0.725246	0.0314442	LO-F	0.868459	0.243275	-	0.9435	0.0763155	-
ENSG00000169679	BUB1	HU-01483-2	BUB1 mitotic checkpoint serine/threonine kinase [Source:HGNC Symbol;Acc:1148]	Mitotic	Lower force hit	0.694941	Lower force reproduced	-	-	-	0.812428	0.808995	0.970421		0.90427	0.280181	-							0.778797	0.0422457	LO-F	0.909979	0.385084	-	0.945371	0.0315949	-	0.754217	0.0294706	LO-F	0.708012	0.00446338	LO-P	0.995471	0.866248	-
ENSG00000070808	CAMK2A	HU-06810-2	calcium/calmodulin-dependent protein kinase II alpha [Source:HGNC Symbol;Acc:1460]	-	Lower force hit	0.686511	Lower force reproduced	-	Lower pressure	-	0.636003	0.712852	0.957408		0.549822	1.30292e-06	LO-F	0.661417	0.000245804	LO-P	0.90768	0.00553499	-	0.722184	0.00127727	LO-F	0.764287	0.0148461	LO-P	1.00714	0.78224	-
ENSG00000105401	CDC37	HU-10455-2	cell division cycle 37 [Source:HGNC Symbol;Acc:1735]	-	Lower force hit	0.464352	Lower force reproduced	-	Lower pressure	-	0.562783	0.509292	0.954251		0.362396	0.000972587	LO-F	0.466296	0.00507598	LO-P	0.923221	0.113305	-	0.322973	9.86939e-05	LO-F	0.378044	0.000812616	LO-P	0.901168	0.0722346	-	0.815451	0.147015	-							0.66309	0.00065785	LO-F	0.642599	0.000631636	LO-P	1.03222	0.314495
ENSG00000008128	CDK11A	HU-11472-2	cyclin-dependent kinase 11A [Source:HGNC Symbol;Acc:1730]	Mitotic	Lower force hit	0.645504	Lower force reproduced	-	Lower pressure	-	0.524879	0.593019	0.926874		0.588065	0.000401617	LO-F	0.70584	0.0136178	LO-P	0.884058	2.8775e-06	LO-V	0.461693	1.63043e-06	LO-F	0.480198	2.68135e-07	LO-P	0.96969	0.250075	-
ENSG00000112877	CEP72	HU-04108-2	centrosomal protein 72kDa [Source:HGNC Symbol;Acc:25547]	-	Lower force hit	0.828617	Lower force reproduced	-	Lower pressure	-	0.413214	0.4034	1.01371		0.403929	0.00033741	LO-F	0.422667	0.00027629	LO-P	0.948971	0.260927	-	0.4225	0.000265126	LO-F	0.384133	6.75116e-05	LO-P	1.07844	0.155642	-
ENSG00000100422	CERK	HU-02072-2	ceramide kinase [Source:HGNC Symbol;Acc:19256]	-	Lower force hit	0.78321	Lower force reproduced	-	Lower pressure	-	0.635074	0.703439	0.950454		0.681092	0.000132707	LO-F	0.726475	0.00141718	LO-P	0.95001	0.0155815	-	0.589056	2.99799e-06	LO-F	0.680402	0.000494022	LO-P	0.950898	0.011591	-
ENSG00000133019	CHRM3	HU-02715-2	cholinergic receptor, muscarinic 3 [Source:HGNC Symbol;Acc:1952]	-	Lower force hit	0.702797	Lower force reproduced	-	-	-	0.504529	0.586818	0.940254		0.400949	0.00196429	LO-F	0.487178	0.0115991	LO-P	0.933406	0.112778	-	0.608108	0.0105414	LO-F	0.686458	0.0763922	-	0.947101	0.349823	-
ENSG00000038532	CLEC16A	HU-04156-2	C-type lectin domain family 16, member A [Source:HGNC Symbol;Acc:29013]	Mitotic	Lower force hit	0.734387	Lower force reproduced	-	Lower pressure	-	0.665182	0.616467	0.959539		0.806609	0.113971	-							0.503642	8.68685e-05	LO-F	0.509873	1.67531e-05	LO-P	0.962646	0.0761392	-	0.685296	0.00645844	LO-F	0.723062	0.0131463	LO-P	0.956431	0.133031	-
ENSG00000112782	CLIC5	HU-09514-2	chloride intracellular channel 5 [Source:HGNC Symbol;Acc:13517]	-	Lower force hit	0.787683	Lower force reproduced	-	-	-	0.672765	0.821004	0.945783		0.574034	0.000996423	LO-F	0.660845	0.00798417	LO-P	0.93949	0.0188297	-	0.771496	0.0433425	LO-F	0.981163	0.905437	-	0.952076	0.121448	-
ENSG00000068793	CYFIP1	HU-00947-2	cytoplasmic FMR1 interacting protein 1 [Source:HGNC Symbol;Acc:13759]	-	Lower force hit	0.666667	Lower force reproduced	-	Lower pressure	-	0.827098	0.643476	0.976413		1.25682	0.191426	-							0.560811	0.00609637	LO-F	0.515752	0.00729186	LO-P	1.00818	0.876355	-	0.663661	0.00956636	LO-F	0.7712	0.0345021	LO-P	0.944647	0.0740818	-
ENSG00000113758	DBN1	HU-08713-2	drebrin 1 [Source:HGNC Symbol;Acc:2695]	-	Lower force hit	0.592613	Lower force reproduced	-	-	-	0.668341	0.740383	0.949712		0.621019	0.000709309	LO-F	0.688293	0.0167234	LO-P	0.938135	0.0541684	-	0.715663	0.0363433	LO-F	0.792473	0.0825065	-	0.961288	0.161954	-
ENSG00000095397	DFNB31	HU-07481-2	deafness, autosomal recessive 31 [Source:HGNC Symbol;Acc:16361]	-	Lower force hit	0.692397	Lower force reproduced	-	Lower pressure	-	0.516013	0.573836	0.904315		0.523181	1.80238e-05	LO-F	0.538605	0.000106583	LO-P	0.889105	0.105796	-	0.508845	2.95502e-06	LO-F	0.609067	0.000617511	LO-P	0.919525	0.0123545	-
ENSG00000131504	DIAPH1	HU-10947-2	diaphanous-related formin 1 [Source:HGNC Symbol;Acc:2876]	-	Lower force hit	0.656177	Lower force reproduced	-	Lower pressure	-	0.331974	0.352734	0.979427		0.361695	0.00138338	LO-F	0.385598	0.00194095	LO-P	1.025	0.662857	-	0.302252	7.42237e-05	LO-F	0.31987	0.000402698	LO-P	0.933854	0.254322	-
ENSG00000132535	DLG4	HU-07173-2	discs, large homolog 4 (Drosophila) [Source:HGNC Symbol;Acc:2903]	-	Lower force hit	0.735913	Lower force reproduced	-	-	-	0.715673	0.760766	0.969508		0.784696	0.0371909	LO-F	0.81344	0.0915621	-	0.983296	0.554274	-	0.64665	0.00062666	LO-F	0.708092	0.00297182	LO-P	0.955721	0.129799	-
ENSG00000151208	DLG5	HU-05341-2	discs, large homolog 5 (Drosophila) [Source:HGNC Symbol;Acc:2904]	-	Lower force hit	0.607431	Lower force reproduced	-	-	-	0.666674	0.872983	0.88965		0.654448	0.000660966	LO-F	0.902643	0.436468	-	0.876667	9.66409e-05	LO-V	0.678899	0.0093713	LO-F	0.843322	0.212096	-	0.902632	0.000156973	-
ENSG00000114346	ECT2	HU-03747-2	epithelial cell transforming sequence 2 oncogene [Source:HGNC Symbol;Acc:3155]	Mitotic	Lower force hit	0.458917	Lower force reproduced	-	-	-	0.669771	0.660298	0.978636		0.773538	0.0645321	-							0.702393	0.00477949	LO-F	0.866082	0.330755	-	0.939965	0.021652	-	0.533383	0.000713981	LO-F	0.454514	4.36657e-06	LO-P	1.01731	0.610285	-
ENSG00000181104	F2R	HU-00027-2	coagulation factor II (thrombin) receptor [Source:HGNC Symbol;Acc:3537]	-	Lower force hit	0.665099	Lower force reproduced	-	Lower pressure	-	0.44462	0.4027	1.04369		0.544646	0.00906428	LO-F	0.470591	0.00265373	LO-P	1.0715	0.168186	-	0.344595	0.000153327	LO-F	0.334808	0.000509401	LO-P	1.01587	0.801887	-
ENSG00000144567	FAM134A	HU-15382-2	family with sequence similarity 134, member A [Source:HGNC Symbol;Acc:28450]	Mitotic	Lower force hit	0.653992	Lower force reproduced	-	Lower pressure	-	0.572171	0.597102	0.989804		0.621759	0.00936343	LO-F	0.635721	0.00105408	LO-P	0.9878	0.699814	-	0.537049	0.00105672	LO-F	0.598177	0.000543777	LO-P	0.963389	0.313997	-	0.557705	0.0016069	LO-F	0.557408	0.000288138	LO-P	1.01823	0.629319	-
ENSG00000138685	FGF2	HU-00961-2	fibroblast growth factor 2 (basic) [Source:HGNC Symbol;Acc:3676]	-	Lower force hit	0.557471	Lower force reproduced	-	Lower pressure	-	0.681682	0.519232	0.975474		1.02936	0.874628	-							0.425225	0.000615184	LO-F	0.373115	0.000781555	LO-P	1.01053	0.852707	-	0.590462	0.0116838	LO-F	0.665349	0.0136387	LO-P	0.940423	0.0693455	-
ENSG00000075618	FSCN1	HU-05054-2	fascin homolog 1, actin-bundling protein (Strongylocentrotus purpuratus) [Source:HGNC Symbol;Acc:11148]	-	Lower force hit	0.284693	Lower force reproduced	-	-	-	0.723997	0.763201	0.986099		0.725263	0.0398903	LO-F	0.738043	0.0372325	LO-P	0.974286	0.403121	-	0.722732	0.0394421	LO-F	0.788359	0.255965	-	0.997913	0.953966	-
ENSG00000120063	GNA13	HU-01808-2	guanine nucleotide binding protein (G protein), alpha 13 [Source:HGNC Symbol;Acc:4381]	-	Lower force hit	0.480753	Lower force reproduced	-	Lower pressure	-	0.444172	0.591888	0.880563		0.456851	0.00458665	LO-F	0.576491	0.0269279	LO-P	0.902833	0.0137051	-	0.431494	0.000483686	LO-F	0.607285	0.0196005	LO-P	0.858292	0.0160451	LO-V
ENSG00000157551	KCNJ15	HU-07321-2	potassium inwardly-rectifying channel, subfamily J, member 15 [Source:HGNC Symbol;Acc:6261]	-	Lower force hit	0.765883	Lower force reproduced	-	Lower pressure	-	0.722383	0.674945	1.04024		0.679705	0.00153474	LO-F	0.607036	1.01408e-06	LO-P	1.04875	0.162567	-	0.76506	0.0277082	LO-F	0.742855	0.0114712	LO-P	1.03173	0.214228	-
ENSG00000099875	MKNK2	HU-08573-2	MAP kinase interacting serine/threonine kinase 2 [Source:HGNC Symbol;Acc:7111]	-	Lower force hit	0.664238	Lower force reproduced	-	-	-	0.757546	0.86094	0.946127		0.759629	0.00665315	LO-F	0.873817	0.173272	-	0.935683	0.0311448	-	0.755463	0.0305109	LO-F	0.848063	0.147737	-	0.956572	0.232406	-
ENSG00000109061	MYH1	HU-01064-2	myosin, heavy chain 1, skeletal muscle, adult [Source:HGNC Symbol;Acc:7567]	-	Lower force hit	0.609733	Lower force reproduced	-	-	Lower volume	0.752479	0.870175	0.897891	Two secondary esiRNAs tested.	0.962716	0.773853	-							0.634154	5.02056e-05	LO-F	0.87585	0.331573	-	0.874683	5.58614e-05	LO-V	0.717811	0.00587328	LO-F	0.818882	0.0624114	-	0.960147	0.161578	-	0.726395	0.0104381	LO-F	0.984469	0.874347	-	0.88147	0.000309305
ENSG00000078814	MYH7B	HU-13978-2	myosin, heavy chain 7B, cardiac muscle, beta [Source:HGNC Symbol;Acc:15906]	-	Lower force hit	0.381425	Lower force reproduced	-	Lower pressure	-	0.627434	0.692248	0.973433		0.537554	4.25877e-06	LO-F	0.642628	0.000846243	LO-P	0.95184	0.0397985	-	0.717314	0.0193135	LO-F	0.741867	0.0483326	LO-P	0.995026	0.826628	-
ENSG00000100345	MYH9	HU-08161-2	myosin, heavy chain 9, non-muscle [Source:HGNC Symbol;Acc:7579]	Mitotic	Lower force hit	0.348295	Lower force reproduced	-	Lower pressure	Higher volume	0.200307	0.148384	1.14272		0.0709371	2.24564e-05	LO-F	0.0420295	1.3814e-05	LO-P	1.19745	0.0171692	HI-V	0.0825826	6.25231e-06	LO-F	0.0634955	2.8139e-05	LO-P	1.08598	0.102723	-	0.379454	0.000279914	LO-F	0.222461	2.62549e-08	LO-P	1.24679	0.00698546	HI-V	0.12602	1.28567e-06	LO-F	0.089106	6.22644e-07	LO-P	1.15455	0.0394048
ENSG00000118680	MYL12B	HU-10542-2	myosin, light chain 12B, regulatory [Source:HGNC Symbol;Acc:29827]	-	Lower force hit	0.268339	Lower force reproduced	-	Lower pressure	-	0.311723	0.281481	1.00211		0.212272	6.34681e-14	LO-F	0.176294	4.0567e-14	LO-P	1.06282	0.0715919	-	0.29573	3.21077e-15	LO-F	0.24324	1.13616e-16	LO-P	1.0863	0.0115297	-	0.287823	3.15025e-14	LO-F	0.289414	2.24063e-16	LO-P	1.00352	0.898968	-	0.481736	0.000161113	LO-F	0.455011	5.024e-06	LO-P	0.993744	0.856712
ENSG00000170011	MYRIP	HU-02135-2	myosin VIIA and Rab interacting protein [Source:HGNC Symbol;Acc:19156]	-	Lower force hit	0.738658	Lower force reproduced	-	Lower pressure	-	0.642965	0.635622	0.99647		0.613182	0.000220736	LO-F	0.665109	0.00301912	LO-P	0.951493	0.046037	-	0.672747	0.00114335	LO-F	0.606135	6.57987e-06	LO-P	1.04145	0.118862	-
ENSG00000116288	PARK7	HU-11396-2	parkinson protein 7 [Source:HGNC Symbol;Acc:16369]	-	Lower force hit	0.552408	Lower force reproduced	-	Lower pressure	-	0.475399	0.568276	0.944724		0.436066	0.000680562	LO-F	0.497208	0.00535464	LO-P	0.992491	0.885204	-	0.408015	5.02798e-05	LO-F	0.487785	1.1424e-05	LO-P	0.926759	0.0794559	-	0.582116	0.00437959	LO-F	0.719836	0.0230388	LO-P	0.914921	0.0324608	-
ENSG00000108518	PFN1	HU-10691-2	profilin 1 [Source:HGNC Symbol;Acc:8881]	-	Lower force hit	0.651931	Lower force reproduced	-	-	Lower volume	0.544654	0.68626	0.931075		0.584075	0.0134492	LO-F	0.801965	0.216613	-	0.896371	0.0354661	LO-V	0.512838	0.00163776	LO-F	0.706159	0.0682692	-	0.86333	0.0186003	LO-V	0.537049	0.00181512	LO-F	0.550656	0.00303711	LO-P	1.03352	0.388232	-
ENSG00000156873	PHKG2	HU-08934-2	phosphorylase kinase, gamma 2 (testis) [Source:HGNC Symbol;Acc:8931]	-	Lower force hit	0.600448	Lower force reproduced	-	Lower pressure	-	0.669457	0.609635	1.0402		0.595541	0.00182887	LO-F	0.512105	3.02778e-05	LO-P	1.04779	0.212555	-	0.743373	0.00596985	LO-F	0.707165	0.000418279	LO-P	1.0326	0.196842	-
ENSG00000051382	PIK3CB	HU-03467-2	phosphatidylinositol-4,5-bisphosphate 3-kinase, catalytic subunit beta [Source:HGNC Symbol;Acc:8976]	-	Lower force hit	0.804693	Lower force reproduced	-	Lower pressure	-	0.656668	0.678656	0.979238		0.763909	0.000453823	LO-F	0.756085	0.00227176	LO-P	0.995547	0.881347	-	0.549428	3.45153e-06	LO-F	0.601227	1.96871e-05	LO-P	0.962929	0.187062	-
ENSG00000102096	PIM2	HU-04893-2	pim-2 oncogene [Source:HGNC Symbol;Acc:8987]	-	Lower force hit	0.782467	Lower force reproduced	-	Lower pressure	-	0.611864	0.634622	0.971871		0.729028	0.00285722	LO-F	0.745478	0.00249021	LO-P	0.978931	0.28522	-	0.4947	1.28391e-05	LO-F	0.523766	0.000114845	LO-P	0.964811	0.131282	-
ENSG00000136238	RAC1	HU-07559-2	ras-related C3 botulinum toxin substrate 1 (rho family, small GTP binding protein Rac1) [Source:HGNC Symbol;Acc:9801]	-	Lower force hit	0.713514	Lower force reproduced	-	Lower pressure	-	0.37621	0.388752	0.968742		0.454222	0.00330978	LO-F	0.389945	0.000979391	LO-P	1.05272	0.357725	-	0.298198	7.63261e-05	LO-F	0.387559	0.00161958	LO-P	0.884768	0.048993	LO-V
ENSG00000171174	RBKS	HU-05189-2	ribokinase [Source:HGNC Symbol;Acc:30325]	-	Lower force hit	0.74836	Lower force reproduced	-	-	-	0.747265	0.864676	0.953817		0.730742	0.0225646	LO-F	0.898769	0.459116	-	0.914587	0.0071041	-	0.763788	0.02059	LO-F	0.830583	0.158018	-	0.993048	0.772016	-
ENSG00000134318	ROCK2	HU-03013-2	Rho-associated, coiled-coil containing protein kinase 2 [Source:HGNC Symbol;Acc:10252]	-	Lower force hit	0.612194	Lower force reproduced	-	Lower pressure	-	0.68219	0.697543	0.976441		0.654244	0.00188949	LO-F	0.672027	0.000590406	LO-P	0.969052	0.429911	-	0.673133	0.00326924	LO-F	0.713952	0.00253299	LO-P	0.966973	0.286867	-	0.697603	0.0193326	LO-F	0.749047	0.0818699	-	0.941805	0.0253788	-	0.703779	0.00887272	LO-F	0.655144	0.00313098	LO-P	1.02793	0.407803
ENSG00000180096	SEPT1	HU-02464-2	septin 1 [Source:HGNC Symbol;Acc:2879]	Mitotic	Lower force hit	0.601251	Lower force reproduced	-	Lower pressure	-	0.608369	0.57022	1.01214		0.618402	0.00786672	LO-F	0.544624	0.000235152	LO-P	1.03051	0.243447	-	0.598335	0.000102667	LO-F	0.595816	0.000109316	LO-P	0.993763	0.807588	-
ENSG00000184640	SEPT9	HU-06244-2	septin 9 [Source:HGNC Symbol;Acc:7323]	-	Lower force hit	0.621528	Lower force reproduced	-	Lower pressure	-	0.614785	0.61882	0.955473		0.630182	0.0178031	LO-F	0.58909	0.000366591	LO-P	0.978906	0.663837	-	0.599388	0.00117155	LO-F	0.648549	0.00404391	LO-P	0.93204	0.0147922	-
ENSG00000154839	SKA1	HU-11947-2	spindle and kinetochore associated complex subunit 1 [Source:HGNC Symbol;Acc:28109]	Mitotic	Lower force hit	0.712684	Lower force reproduced	-	Lower pressure	-	0.524483	0.626978	0.933183		0.571021	0.00147412	LO-F	0.658357	0.00440317	LO-P	0.936206	0.0908372	-	0.477944	0.000110016	LO-F	0.595598	0.00431056	LO-P	0.930159	0.0677649	-
ENSG00000100485	SOS2	HU-06081-2	son of sevenless homolog 2 (Drosophila) [Source:HGNC Symbol;Acc:11188]	-	Lower force hit	0.652734	Lower force reproduced	-	Lower pressure	-	0.317224	0.353749	0.936851		0.374313	0.00109598	LO-F	0.393809	0.000975948	LO-P	0.95543	0.336148	-	0.260135	4.1156e-05	LO-F	0.313689	0.000372579	LO-P	0.918272	0.16642	-
ENSG00000148835	TAF5	HU-13337-2	TAF5 RNA polymerase II, TATA box binding protein (TBP)-associated factor, 100kDa [Source:HGNC Symbol;Acc:11539]	-	Lower force hit	0.504599	Lower force reproduced	-	Lower pressure	-	0.421275	0.531562	0.945384		0.303461	7.61041e-06	LO-F	0.423322	0.000143888	LO-P	0.925133	0.08003	-	0.487577	0.00034575	LO-F	0.577278	0.00379522	LO-P	0.976486	0.544695	-	0.472787	0.000147095	LO-F	0.594088	0.00128407	LO-P	0.934533	0.0539628	-
ENSG00000137216	TMEM63B	HU-06777-2	transmembrane protein 63B [Source:HGNC Symbol;Acc:17735]	Mitotic	Lower force hit	0.704015	Lower force reproduced	-	-	-	0.510972	0.595561	1.01711		0.413214	0.00104432	LO-F	0.444275	0.00890152	LO-P	1.06441	0.208631	-	0.60873	0.00484875	LO-F	0.746848	0.204395	-	0.969805	0.531651	-
ENSG00000137831	UACA	HU-05753-2	uveal autoantigen with coiled-coil domains and ankyrin repeats [Source:HGNC Symbol;Acc:15947]	Mitotic	Lower force hit	0.669425	Lower force reproduced	-	-	-	0.620666	0.728308	0.960314		0.633117	0.0138342	LO-F	0.750963	0.12078	-	0.966316	0.392903	-	0.608214	0.0115374	LO-F	0.705653	0.0828844	-	0.954312	0.152451	-
ENSG00000160293	VAV2	HU-05875-2	vav 2 guanine nucleotide exchange factor [Source:HGNC Symbol;Acc:12658]	-	Lower force hit	0.598485	Lower force reproduced	-	Lower pressure	-	0.657914	0.563125	0.977247		0.906341	0.653082	-							0.428604	0.000746845	LO-F	0.408231	0.00148906	LO-P	0.985019	0.797073	-	0.638798	0.0101904	LO-F	0.71802	0.0326869	LO-P	0.969476	0.435801	-
ENSG00000134215	VAV3	HU-07761-2	vav 3 guanine nucleotide exchange factor [Source:HGNC Symbol;Acc:12659]	-	Lower force hit	0.565111	Lower force reproduced	-	Lower pressure	-	0.387193	0.470065	0.924268		0.435647	0.00278551	LO-F	0.475896	0.00351672	LO-P	0.948218	0.23636	-	0.338739	0.000127697	LO-F	0.464234	0.00341735	LO-P	0.900318	0.103039	-
ENSG00000015285	WAS	HU-14511-2	Wiskott-Aldrich syndrome [Source:HGNC Symbol;Acc:12731]	-	Lower force hit	0.284248	Lower force reproduced	-	Lower pressure	-	0.616102	0.594826	1.05304		0.681384	0.0131988	LO-F	0.650957	0.0184873	LO-P	1.0629	0.270199	-	0.55082	0.00678317	LO-F	0.538694	0.00490222	LO-P	1.04318	0.313723	-
[truncated: 37 more columns]
